# Supplementary material for: Genomic Understanding of an Infectious Brain Disease from the Desert
Source: G3 (Bethesda). 2018 Jan 11;8(3):909–22. doi: 10.1534/g3.117.300421 (PMC5844311; doi:10.1534/g3.117.300421)
Supplement: Supplementary file 2 [file 909TableS1.xlsx]

## Sheet: Sheet1
Table S1: Distribution of 27 cases of cerebral phaeohyphomycosis caused by R. mackenziei
Country	Outcome	Reference
France(Afghan)*	Died	CRISTINI et al. 2010
India	N/A	BADALI et al. 2010a
Iran	Died	DIDEHDAR et al. 2015
Israel	N/A	CAMPBELL and AL-HEDAITHY 1993
Kuwait	Died	KHAN et al. 2002
Oman	N/A	CAMPBELL and AL-HEDAITHY 1993
Pakistan	Died	JABEEN et al. 2011
Pakistan	Survived	JABEEN et al. 2011
Pakistan	N/A	JABEEN et al. 2011
Pakistan	Survived	JABEEN et al. 2011
Pakistan	Died	JABEEN et al. 2011
Pakistan	Survived	JABEEN et al. 2011
Qatar	Died	CAMPBELL and AL-HEDAITHY 1993
Saudi Arabia	Survived	AL-ABDELY et al. 2005
Saudi Arabia	Died	SUTTON et al. 1998
Saudi Arabia	Died	CAMPBELL and AL-HEDAITHY 1993
Saudi Arabia	N/A	CAMPBELL and AL-HEDAITHY 1993
Saudi Arabia	N/A	CAMPBELL and AL-HEDAITHY 1993
Saudi Arabia	Died	KANJ et al. 2001
Saudi Arabia	Died	KANJ et al. 2001
Saudi Arabia	Died	AMR and AL-TAWFIQ 2007
Saudi Arabia	Died	AL-TAWFIQ and BOUKHAMSEEN 2011
Saudi Arabia	Died	NAIM UR et al. 1988
Saudi Arabia	Died	NAIM UR et al. 1988
Saudi Arabia	Died	NAIM UR et al. 1988
Somalia	Died	PEDERSEN et al. 2011
United Arab Emirates	N/A	CAMPBELL and AL-HEDAITHY 1993
