# Supplementary material for: Genomic Understanding of an Infectious Brain Disease from the Desert
Source: G3 (Bethesda). 2018 Jan 11;8(3):909–22. doi: 10.1534/g3.117.300421 (PMC5844311; doi:10.1534/g3.117.300421)
Supplement: Supplementary file 3 [file 909TableS2.xlsx]

## Sheet: Sheet1
Table S2: Genes with significant mutations according PROVEAN
Gene ID - IHM 22877	Mutation (Provean Score)	Gene ID - dH24460	Mutation (Provean Score)
Z518_01530	E129G(-3.786)	Z518_11305	D45N(-4.969)
Z518_03021	Q263R(-3.932)	Z518_04682	W136S(-13.969) P124S(-3.540)
Z518_09501	L649R(-3.600)	Z518_02511	A606V(-3.081)
Z518_04053	I1567N(-3.571)	Z518_04002	P119A(-6.200)
Z518_04685	A382T(-2.829)	Z518_09501	L649R(-3.600)
Z518_07590	R7L(-4.081)	Z518_08028	D508H(-5.748)
Z518_05941	L320P(-3.263)	Z518_03653	G98E(-7.494)
Z518_07432	E442G(-2.711)	Z518_07047	R17G(-2.661)
Z518_09555	R341L(-4.489)	Z518_04053	I1567N(-3.571)
Z518_03549	A8D(-6.000)	Z518_03072	T143A(-4.898)
Z518_02568	S46P(-2.913)	Z518_01423	R271K(-2.871)
Z518_10072	A563S(-2.667)	Z518_07903	P35S(-3.732)
Z518_00496	D391N(-4.356) K481R(-2.562)	Z518_05085	Y62D(-10.000)
Z518_09448	H357P(-8.972)	Z518_02091	V95A(-3.900)
Z518_08467	D582N(-3.180)	Z518_06400	L50S(-3.060)
Z518_07909	I101T(-3.000)	Z518_02407	S260G(-2.960)
Z518_05995	K398R(-2.571)	Z518_08464	R267Q(-2.680)
Z518_07486	G273C(-6.718)	Z518_03549	P52L(-10.000)
Z518_03243	L67P(-6.774)	Z518_07325	D84A(-3.765)
Z518_09991	F320Y(-2.950)	Z518_11163	A436T(-2.900)
Z518_04966	L357R(-4.783)	Z518_09448	H357P(-8.972)
Z518_03875	A48T(-3.197)	Z518_01811	A77T(-3.437) F21S(-7.995)
Z518_08220	L7P(-5.343)	Z518_08467	R771W(-6.939)
Z518_03985	P339S(-5.073)	Z518_07486	G273C(-6.718)
Z518_06398	G109R(-5.369)	Z518_07710	A235V(-3.145)
Z518_06622	E86D(-2.860)	Z518_01862	L124Q(-4.712)
Z518_03246	K156N(-3.770)	Z518_03243	L67P(-6.774)
Z518_00252	L61R(-6.000)	Z518_09991	F320Y(-2.950)
Z518_02739	G447A(-3.218)	Z518_03985	P339S(-5.073)
Z518_07606	T389I(-5.700)	Z518_03717	P242L(-3.000)
Z518_06625	T122S(-3.233)	Z518_02214	R531H(-4.567) R337K(-2.800)
Z518_10827	G657V(-3.176)	Z518_06398	G109R(-5.369)
Z518_06044	A114G(-4.000)	Z518_08271	L135P(-5.681) G137S(-5.635) A140T(-3.151)
Z518_10246	H264N(-5.627)	Z518_00774	C15R(-9.958)
Z518_06786	W372R(-8.310)	Z518_03246	P301S(-6.215)
Z518_07410	W93G(-3.650)	Z518_10982	F15C(-5.811)
Z518_06047	K126Q(-4.000)	Z518_00884	I312R(-3.578) A396P(-2.783)
Z518_03575	T133A(-4.005)	Z518_02107	G330R(-2.570) G188S(-2.606)
Z518_08442	L173P(-3.478)	Z518_06151	R132G(-2.795)
Z518_07079	I104K(-2.951)	Z518_07606	T389I(-5.700)
Z518_04085	E93D(-3.000)	Z518_06625	T122S(-3.233)
Z518_10524	F80S(-5.509)	Z518_00777	E47G(-5.081)
Z518_11085	I628T(-2.946)	Z518_07293	E144K(-4.000)
Z518_01101	G279R(-4.456)	Z518_04031	Y374C(-6.500) D180G(-4.117)
Z518_07467	R34P(-2.727)	Z518_06044	A114G(-4.000)
Z518_00752	R86H(-4.722)	Z518_01019	Y98C(-3.630) L398F(-3.123)
Z518_05979	T240S(-4.000)	Z518_07410	W93G(-3.650)
Z518_11312	A194D(-2.956)	Z518_09691	L87P(-3.600)
Z518_10331	P167L(-3.119)	Z518_03575	D137G(-4.649)
Z518_02136	T80N(-3.528)	Z518_06679	E263G(-3.669)
Z518_08616	P90L(-10.000) L106F(-4.000)	Z518_07079	I104K(-2.951)
Z518_07003	D108N(-4.757)	Z518_04085	E93D(-3.000)
Z518_07113	L416F(-3.000)	Z518_10160	R264H(-4.647)
Z518_06654	D136G(-3.629) T183A(-4.258) F298L(-2.794)	Z518_06432	F185S(-5.072) Q381R(-4.000)
Z518_03278	V293G(-5.792)	Z518_10792	D2Y(-5.443)
Z518_00648	G425R(-6.640)	Z518_04470	E38G(-3.889)
Z518_01540	S323L(-2.767)	Z518_09701	L117F(-4.000)
Z518_00067	A108V(-3.470)	Z518_04944	C245F(-9.528)
Z518_09019	I345F(-4.000)	Z518_02350	L41P(-5.176)
Z518_08038	F448L(-5.909)	Z518_02982	D356G(-4.644)
Z518_06657	M213T(-4.317)	Z518_00230	Y9H(-4.000)
Z518_00452	R356G(-6.331) P29S(-6.665)	Z518_00752	R86H(-4.722) W583R(-14.000)
Z518_07442	M206R(-5.656)	Z518_10688	G377S(-6.000)
Z518_09565	T77S(-3.839)	Z518_05347	G191R(-3.375)
Z518_08948	G245R(-5.072)	Z518_01262	W510R(-10.983)
Z518_04815	K206R(-2.869)	Z518_05979	T240S(-4.000) S227F(-6.000)
Z518_01821	L272P(-6.146)	Z518_02246	P210S(-8.000) Q88R(-4.000)
Z518_07496	Y486C(-8.268)	Z518_10805	E301G(-3.762)
Z518_10085	L107S(-5.170)	Z518_02878	V300L(-2.596)
Z518_03363	I158N(-5.161)	Z518_09126	A695S(-2.886)
Z518_07723	N66S(-5.000) P73L(-10.000)	Z518_06132	P62S(-5.531)
Z518_00894	D231N(-2.635)	Z518_10224	A66T(-3.000)
Z518_02117	V148A(-3.629) Y76H(-2.798)	Z518_01540	H97Q(-3.867)
Z518_00736	N4I(-3.616)	Z518_04644	Y411C(-4.139)
Z518_09155	L16F(-4.000)	Z518_08038	T426A(-3.979)
Z518_05603	N360D(-4.400) G178R(-3.500)	Z518_07057	P90L(-8.549)
Z518_03060	S2802L(-3.362)	Z518_02682	E44G(-3.920)
Z518_08177	F148S(-7.383)	Z518_04695	T350M(-2.783)
Z518_03534	A67V(-3.689)	Z518_00452	R356G(-6.331) P29S(-6.665)
Z518_05547	P1675L(-5.400)	Z518_09565	T77S(-3.839)
Z518_10998	G11D(-7.000) D23H(-7.000) R78H(-5.000) K95E(-4.000)	Z518_08474	M351V(-3.585)
Z518_04566	I17F(-2.753)	Z518_03831	D281G(-4.243)
Z518_00099	W388C(-12.291)	Z518_03449	V453A(-2.658)
Z518_03585	G101V(-8.420)	Z518_10663	P84L(-3.408)
Z518_09543	Y329H(-4.944)	Z518_09407	E277G(-3.981)
Z518_05076	D110N(-5.000)	Z518_02468	R265W(-3.817)
Z518_08562	S325P(-4.375)	Z518_09458	A226V(-4.000)
Z518_08926	T43P(-3.306)	Z518_04815	K206R(-2.869)
Z518_11151	F350V(-5.333)	Z518_02853	S3087L(-5.266)
Z518_09594	V251A(-3.433)	Z518_10941	S1009R(-2.847)
Z518_07423	R75C(-3.833)	Z518_02224	R41K(-2.523)
Z518_02497	K118E(-4.000) Q99E(-3.000)	Z518_06790	L65F(-3.344)
Z518_07209	E815G(-2.556)	Z518_09104	R8C(-3.125)
Z518_06228	P64S(-2.763)	Z518_07723	N66S(-5.000) P73L(-10.000)
Z518_01114	D114N(-3.333) E46G(-5.167)	Z518_06110	A372P(-4.333)
Z518_08262	K289Q(-3.289)	Z518_09736	P91S(-5.484)
Z518_06613	Q295P(-5.400)	Z518_06742	R97C(-5.459)
Z518_08894	W13R(-13.964)	Z518_00894	K133E(-2.800)
Z518_06032	H176P(-7.431)	Z518_04288	T393M(-4.990)
Z518_10392	V926A(-2.621)	Z518_02117	S323G(-4.000) V245A(-3.933)
Z518_00026	T1153I(-5.097)	Z518_00736	N4I(-3.616)
Z518_07064	G661A(-2.542)	Z518_09155	L16F(-4.000)
Z518_04070	K616N(-4.275)	Z518_05603	N360D(-4.400)
Z518_03512	G72E(-7.750)	Z518_08174	P358L(-9.540)
Z518_10344	A4T(-4.000) M1I(-4.000)	Z518_07193	R113H(-3.372)
Z518_06616	Y959S(-5.367) P283L(-9.836)	Z518_07667	A891T(-3.976)
Z518_06083	F1596S(-6.289)	Z518_05547	R2002W(-4.683) P1675L(-5.400)
Z518_02149	I480T(-4.445)	Z518_02553	A147E(-3.856) P139S(-8.000)
Z518_07648	R75G(-4.167)	Z518_10998	G11D(-7.000) D23H(-7.000) R78H(-5.000) K95E(-4.000)
Z518_09521	D259E(-3.571)	Z518_10208	T38S(-4.000)
Z518_07401	V265D(-2.655)	Z518_07420	G350A(-3.010)
Z518_01553	G187D(-4.361)	Z518_00099	D299G(-3.388)
Z518_03566	P8T(-3.127) P8H(-3.874)	Z518_09433	G98S(-4.050)
Z518_06471	G129R(-4.908)	Z518_03585	G101V(-8.420)
Z518_06089	Y74S(-4.231)	Z518_09543	E321G(-5.697)
Z518_01497	L91F(-2.600)	Z518_05076	D110N(-5.000)
Z518_07455	V197A(-3.957)	Z518_05300	T50I(-3.893)
Z518_06996	P14L(-3.081)	Z518_09594	V251A(-3.433)
Z518_01831	P287L(-9.435) V297A(-3.578)	Z518_06332	Y174C(-5.217)
Z518_03263	A85V(-4.000)	Z518_02497	K118E(-4.000) Q99E(-3.000)
Z518_08130	I235N(-4.634)	Z518_00958	Y704F(-3.200)
Z518_03895	N624D(-3.312)	Z518_10644	E160G(-2.747)
Z518_07399	P63S(-3.500)	Z518_02831	G780R(-3.139)
Z518_08714	D264G(-2.916)	Z518_09711	A63V(-3.562)
Z518_07101	S473I(-3.334)	Z518_03863	F505V(-3.500)
Z518_01775	D151Y(-4.498)	Z518_08348	R843W(-5.970)
Z518_01617	E110A(-6.000) T73A(-5.000)	Z518_05354	P334L(-9.058)
Z518_08133	P582S(-6.867)	Z518_02834	S93W(-3.212)
Z518_00636	S97P(-3.000)	Z518_10588	P908S(-3.321)
Z518_10844	A118T(-3.648)	Z518_09714	T31I(-3.000)
Z518_05613	T264N(-2.713)	Z518_08101	N548D(-3.895)
Z518_09797	N37D(-2.570)	Z518_01114	D114N(-3.333) E46G(-5.167)
Z518_03159	D135N(-3.449)	Z518_05000	T133A(-2.903)
Z518_09749	Q166R(-3.237)	Z518_05632	S199F(-2.626)
Z518_02512	K660T(-5.674)	Z518_04159	R521H(-3.292)
Z518_06920	T336I(-4.163)	Z518_09294	P182L(-4.624)
Z518_03544	S234I(-3.696)	Z518_07123	V164A(-2.804)
Z518_00550	K635N(-2.743)	Z518_06032	Q345R(-3.689) H176P(-7.431)
Z518_00443	Y178N(-6.400)	Z518_10392	V926A(-2.621) V843M(-2.541)
Z518_10651	F307C(-7.553)	Z518_06664	V225A(-3.178)
Z518_07099	A243V(-3.451)	Z518_00026	T1153I(-5.097)
Z518_11161	F386S(-7.767)	Z518_07064	H348Q(-7.167) E645K(-4.000) G661A(-2.542)
Z518_04961	N29I(-4.361)	Z518_06506	A70V(-3.057)
Z518_10180	G115A(-3.353)	Z518_03512	V53A(-3.030)
Z518_07907	R74W(-2.667)	Z518_10344	A4T(-4.000) M1I(-4.000)
Z518_02349	P48H(-6.200)	Z518_06616	Y959S(-5.367)
Z518_04490	V12A(-2.550)	Z518_01058	I213T(-2.706)
Z518_00721	W196R(-13.335)	Z518_02149	W540R(-8.573) A452V(-3.117)
Z518_01121	H781L(-10.900)	Z518_05635	A222T(-3.313)
Z518_07219	L125H(-3.683)	Z518_09521	D259E(-3.571)
Z518_03244	E238Q(-2.993)	Z518_10237	R32Q(-4.000)
Z518_00724	R205G(-6.178) E21G(-2.859)	Z518_00462	H267R(-7.653)
Z518_10932	R35K(-2.623)	Z518_03566	P8T(-3.127) P8H(-3.874)
Z518_06289	L394S(-2.917)	Z518_07452	T199I(-3.917)
Z518_05642	S68F(-2.908)	Z518_09307	M526T(-2.804)
Z518_11383	P105L(-5.658)	Z518_09939	Y391H(-3.917)
Z518_06516	G103R(-7.661)	Z518_07455	I499N(-3.354)
Z518_10876	D71N(-3.003) G176E(-7.300)	Z518_04825	G16V(-9.000) F108S(-8.000)
Z518_07184	A164T(-2.567)	Z518_01831	L157P(-6.683)
Z518_00087	G121D(-2.967) D166G(-4.683)	Z518_06257	R266G(-2.739)
Z518_11386	D116N(-5.000)	Z518_03263	F15S(-3.667)
Z518_08058	T920A(-2.756)	Z518_06367	T42I(-6.000)
Z518_04506	G248D(-6.022)	Z518_01775	V228M(-2.633) D151Y(-4.498)
Z518_02544	R749W(-3.228)	Z518_01885	Y55N(-7.483)
Z518_07411	L826W(-5.164)	Z518_01617	E110A(-6.000) T73A(-5.000)
Z518_03466	T539P(-5.600)	Z518_02708	T283A(-3.024)
Z518_03576	N66S(-2.667)	Z518_08133	D433G(-6.067)
Z518_10000	R128W(-4.666)	Z518_10844	T124I(-5.931)
Z518_08443	I79N(-4.721)	Z518_07784	P946R(-3.714)
Z518_02327	R167G(-2.872)	Z518_09797	N37D(-2.570)
Z518_04832	Y486H(-3.661)	Z518_03159	D135N(-3.449)
Z518_04310	P253L(-2.914)	Z518_01778	M502T(-3.050)
Z518_06323	N958S(-2.992)	Z518_08026	A74T(-4.000)
Z518_02870	R72T(-4.560)	Z518_02178	G110R(-8.000) A5V(-4.000)
Z518_11083	G149E(-2.697)	Z518_07045	T744A(-2.737)
Z518_10525	H224N(-6.272)	Z518_01197	T122I(-3.750)
Z518_08721	D13N(-5.000)	Z518_09058	T398A(-2.831) G163S(-3.965)
Z518_05396	V475D(-3.797)	Z518_04683	A131T(-3.233)
Z518_03747	E95K(-2.522)	Z518_06920	T336I(-4.163)
Z518_07791	K34R(-3.000)	Z518_06538	Y652C(-6.077)
Z518_09282	V212A(-3.733)	Z518_02405	Y398C(-3.994)
Z518_09014	D1052G(-3.511)	Z518_10159	E260K(-3.123)
Z518_06020	A64V(-3.165)	Z518_00443	Y178N(-6.400)
Z518_10380	T28P(-4.000)	Z518_10651	F307C(-7.553)
Z518_03008	D52N(-2.761)	Z518_07481	A579V(-2.522)
Z518_05671	S264N(-2.636)	Z518_07099	A324G(-3.831)
Z518_08617	A348V(-3.875)	Z518_11161	A332E(-5.000) Y64H(-4.653)
Z518_09649	D137E(-3.333)	Z518_07433	R468C(-6.775)
Z518_08036	T287P(-4.867)	Z518_04961	K91E(-3.250)
Z518_00017	D93G(-2.558)	Z518_01317	L475P(-2.565)
Z518_10225	N54D(-5.000) R7G(-7.000)	Z518_10180	G115A(-3.353)
Z518_01431	P30S(-4.007)	Z518_06974	T198A(-3.011) E316D(-2.822)
Z518_03080	S51G(-3.820)	Z518_06452	D716N(-3.850)
Z518_10118	P630S(-7.911)	Z518_01949	P362S(-7.067)
Z518_05901	T208M(-3.645)	Z518_08465	I119T(-3.374)
Z518_07914	L74P(-6.758)	Z518_02349	L37P(-4.945)
Z518_06933	A55E(-2.794)	Z518_04490	V12A(-2.550)
Z518_03498	P705L(-3.710)	Z518_04222	H434R(-7.495)
Z518_07384	T98S(-2.832) P313T(-3.678)	Z518_07326	D504G(-3.493)
Z518_02469	N516D(-4.000)	Z518_04332	R232G(-4.158)
Z518_09349	H116R(-2.990)	Z518_04273	E568G(-2.808)
Z518_06355	M199T(-2.609)	Z518_02844	T94A(-5.000)
Z518_08368	Y232H(-4.213)	Z518_01705	P104S(-8.000)
Z518_03993	P445T(-8.000)	Z518_04276	A135V(-3.564)
Z518_03144	F441S(-5.951)	Z518_07181	S177G(-4.000)
Z518_03886	N616I(-2.811)	Z518_10983	E66K(-3.611)
Z518_02115	L306H(-4.328)	Z518_02788	S2F(-3.008)
Z518_00734	E52G(-5.440)	Z518_09146	D231H(-3.250)
Z518_07772	T191I(-4.956)	Z518_03298	K114M(-3.365)
Z518_11342	P236L(-10.000)	Z518_09778	P112H(-5.092)
Z518_04620	G52R(-5.580)	Z518_05693	G15S(-3.929)
Z518_00675	G317R(-2.706)	Z518_04080	P262L(-2.796)
Z518_04671	P147A(-6.800)	Z518_10876	D71N(-3.003) G176E(-7.300)
Z518_11235	Y37N(-9.000)	Z518_07184	A164T(-2.567)
Z518_00678	M162V(-2.628)	Z518_06093	E86G(-6.771)
Z518_03532	A110T(-4.000) I87T(-3.183)	Z518_05535	P325S(-3.539)
Z518_02551	K770T(-4.433)	Z518_09197	W71R(-6.600)
Z518_08649	V29E(-5.127)	Z518_04554	D333Y(-2.633)
Z518_07036	E92G(-4.456)	Z518_11386	Q38R(-4.000)
Z518_11396	G208E(-7.700)	Z518_07658	W156S(-14.000)
Z518_00431	Y292H(-4.498)	Z518_08058	T920A(-2.756)
Z518_09592	G526D(-4.612)	Z518_04506	G248D(-6.022)
Z518_06962	G64S(-2.836)	Z518_07077	R859G(-3.455)
Z518_05599	H130Y(-5.100)	Z518_06519	D366N(-2.917)
Z518_06223	V149A(-3.778)	Z518_10879	T109A(-3.883)
Z518_10535	P212L(-2.772) A38S(-2.719)	Z518_07301	F112L(-3.579)
Z518_03280	K43N(-4.267)	Z518_05538	Q247H(-5.000)
Z518_04371	S73G(-3.985)	Z518_03466	T539P(-5.600) W485C(-8.800)
Z518_01359	N210H(-4.222)	Z518_06430	N150S(-3.256)
Z518_03390	L25V(-2.558)	Z518_03576	E187G(-3.167)
Z518_07839	T729A(-4.230)	Z518_08443	L78P(-5.583)
Z518_06226	D283G(-3.346)	Z518_04832	C247Y(-3.122) D298V(-2.833)
Z518_04845	A348V(-4.000)	Z518_02870	R72T(-4.560)
Z518_06858	T335I(-5.244)	Z518_11083	G149E(-2.697)
Z518_03864	Y84H(-5.000)	Z518_08968	T42A(-4.998) H35R(-3.097)
Z518_06119	Q7L(-6.070)	Z518_03803	G282D(-3.100)
Z518_06611	S422T(-2.783)	Z518_01102	H124Y(-6.000)
Z518_09715	P84Q(-4.015)	Z518_05396	V475D(-3.797)
Z518_09182	E31G(-5.700) V39A(-3.533)	Z518_07001	R499W(-7.333)
Z518_01637	V21A(-4.000) R60K(-3.000)	Z518_09282	A246P(-4.267)
Z518_07062	A770V(-2.933)	Z518_09014	Y881H(-2.964)
Z518_06504	K24E(-2.661)	Z518_03276	K38R(-3.000)
Z518_01056	L290P(-3.083)	Z518_01627	I113T(-3.000)
Z518_11264	V35A(-3.593)	Z518_10490	S209C(-3.817)
Z518_10706	L14Q(-3.932)	Z518_05671	G276S(-6.000)
Z518_05052	N4Y(-8.000) K43E(-4.000) R153C(-8.000)	Z518_06604	A261V(-3.241) D317V(-3.172) L319F(-2.515)
Z518_10235	Y819H(-3.239)	Z518_09175	Q571P(-3.404)
Z518_00659	L78H(-3.156)	Z518_08036	L53Q(-2.710)
Z518_08902	G254A(-4.200)	Z518_05042	H69Y(-3.690)
Z518_06084	P350L(-7.460)	Z518_10225	N54D(-5.000) R7G(-7.000)
Z518_00078	N28I(-9.000) G90S(-6.000)	Z518_01431	P30S(-4.007)
Z518_01492	K758N(-2.883)	Z518_08197	Y266C(-6.317)
Z518_02583	T232I(-4.256)	Z518_03554	G177S(-4.707)
Z518_10671	F378L(-6.000)	Z518_00560	A387V(-2.756)
Z518_04599	G337R(-7.583)	Z518_00924	F77L(-5.704)
Z518_01498	H51R(-2.592)	Z518_07058	E413G(-3.333)
Z518_07978	I113T(-3.402) P215A(-3.900)	Z518_04428	C363R(-4.375)
Z518_00249	G211D(-4.822)	Z518_01434	K569N(-3.367)
Z518_04293	R610C(-3.008)	Z518_07914	L240F(-2.522) R203C(-5.786)
Z518_02122	Q119H(-4.442)	Z518_03447	P6S(-4.311)
Z518_07397	T79I(-3.289)	Z518_07333	P187T(-7.275)
Z518_08712	G127E(-3.127)	Z518_05952	D65N(-2.527)
Z518_01773	V20F(-3.600)	Z518_02308	P380T(-7.813)
Z518_07731	Y470C(-2.503)	Z518_01327	Y69C(-5.900)
Z518_09744	G264R(-2.718)	Z518_07384	P313S(-3.333)
Z518_10320	C80Y(-8.635)	Z518_06826	V40A(-2.667) E33G(-7.000)
Z518_01776	A321V(-2.969) A373G(-3.400)	Z518_07226	R189G(-5.500) G855R(-5.875)
Z518_04571	P248L(-9.943)	Z518_04974	I255S(-4.422)
Z518_04681	V451A(-3.689)	Z518_08368	Y232H(-4.213)
Z518_04299	R143C(-6.925)	Z518_03993	Q422H(-3.097)
Z518_02069	W340R(-13.208) G392C(-6.939) G392D(-5.756)	Z518_05848	M464T(-3.162)
Z518_10106	D303G(-2.811)	Z518_01763	D152N(-3.500)
Z518_11296	Y392N(-8.008)	Z518_09734	A445T(-3.518)
Z518_11248	K640I(-3.728)	Z518_02005	L653F(-2.563)
Z518_10267	P526S(-2.909)	Z518_08753	V691A(-3.725)
Z518_07953	W117R(-9.778) D176N(-3.883)	Z518_03728	E166G(-3.562)
Z518_06972	S252G(-3.631)	Z518_07772	T191I(-4.956)
Z518_00495	R387C(-3.883)	Z518_06001	A122T(-3.836) E465D(-2.767)
Z518_01369	R274P(-3.500)	Z518_10361	A18T(-3.161)
Z518_01703	L133V(-2.928)	Z518_11235	Y37N(-9.000)
Z518_04274	L176P(-2.606)	Z518_07507	P310A(-7.000)
Z518_01122	Y24H(-4.411)	Z518_03532	R13H(-2.725)
Z518_06397	D305G(-3.033)	Z518_02551	K770T(-4.433)
Z518_00663	D457G(-6.117)	Z518_01078	A100V(-3.433) G165S(-5.860)
Z518_00773	P405L(-2.579)	Z518_07036	R43S(-5.920) E92G(-4.456)
Z518_11381	P130A(-7.978)	Z518_09431	E351G(-2.531)
Z518_03186	H249D(-3.744)	Z518_00049	I364T(-3.280)
Z518_08053	T42I(-3.035)	Z518_09592	G526D(-4.612)
Z518_09508	P126L(-3.366)	Z518_11090	G354E(-3.258)
Z518_09618	Q1040L(-5.533)	Z518_07472	D334G(-4.191)
Z518_02679	S45F(-2.903)	Z518_04210	P27L(-5.859)
Z518_10984	A221T(-2.537)	Z518_00908	F1089L(-5.451)
Z518_08637	T591N(-2.515)	Z518_02498	F744L(-5.658)
Z518_03571	S105P(-3.141)	Z518_04103	D585G(-2.728) P525L(-8.541)
Z518_09669	A431T(-2.986) L544F(-2.945) V564A(-3.919) G571V(-8.618)	Z518_03280	M249V(-4.000)
Z518_10767	A226V(-3.201)	Z518_04213	Y270C(-5.027)
Z518_05426	K78T(-3.667)	Z518_01359	N210H(-4.222)
Z518_09088	Y777C(-2.917)	Z518_03390	L25V(-2.558)
Z518_05536	V62F(-2.625)	Z518_04845	A71V(-3.000)
Z518_11277	M358T(-3.641)	Z518_00378	T162I(-4.464)
Z518_03464	V324E(-5.767)	Z518_11409	T410I(-3.263)
Z518_00312	L64S(-3.883)	Z518_01002	I56N(-3.528)
Z518_05429	N58K(-4.100) P73L(-8.614)	Z518_11320	D334G(-5.221) L130P(-3.096)
Z518_09473	G163A(-6.000) N34K(-6.000)	Z518_06119	Q7L(-6.070)
Z518_07934	G222A(-4.865)	Z518_10589	G46A(-6.000)
Z518_08334	T61S(-4.000)	Z518_09715	P84Q(-4.015)
Z518_10523	A139P(-4.689)	Z518_08043	L346S(-3.058)
Z518_05972	G281S(-2.986)	Z518_07753	Q154H(-3.037)
Z518_05814	K32M(-3.610)	Z518_01637	V21A(-4.000) R60K(-3.000)
Z518_02820	N97S(-4.356)	Z518_08153	E1705V(-4.476)
Z518_03110	P90A(-6.703)	Z518_07062	D428G(-2.959)
Z518_10309	Y186C(-8.585)	Z518_01056	L290P(-3.083)
Z518_01151	R282L(-6.044)	Z518_10974	D130G(-3.596)
Z518_09644	V77A(-3.981)	Z518_04542	D367N(-2.833) D326N(-3.952) G98E(-6.828)
Z518_09122	R80Q(-4.000)	Z518_11216	L245P(-3.143)
Z518_00644	G9D(-2.700)	Z518_09659	S351G(-3.790)
Z518_08505	A607V(-2.567)	Z518_05052	N4Y(-8.000) L7V(-3.000)
Z518_05129	D254N(-2.580)	Z518_00659	L78H(-3.156)
Z518_02657	G188R(-6.667)	Z518_06084	E22G(-2.919)
Z518_09173	A624V(-2.571) S500T(-3.000)	Z518_00078	N28I(-9.000)
Z518_08615	P734L(-9.833) P734A(-7.867)	Z518_02583	T232I(-4.256)
Z518_07002	P239T(-4.811)	Z518_08905	K147Q(-2.731)
Z518_11362	G28D(-4.020) Q169R(-3.689)	Z518_10671	F378L(-6.000)
Z518_06543	G371E(-3.014)	Z518_09937	Y229H(-2.675)
Z518_06021	M434L(-2.967)	Z518_04489	A44V(-3.233)
Z518_07053	W89C(-3.550)	Z518_10090	A77T(-2.868) I70T(-3.882)
Z518_01047	D36G(-6.665)	Z518_02810	L99F(-3.233)
Z518_09698	A332T(-2.767)	Z518_09466	S340T(-2.930)
Z518_08037	H39R(-6.518) T203I(-3.291)	Z518_08908	A22V(-3.500)
Z518_05565	R57Q(-2.710) P152S(-8.000)	Z518_06836	R645W(-2.878)
Z518_01590	T174I(-2.799) E68K(-2.637)	Z518_02369	A55G(-3.530)
Z518_00341	A97T(-4.000) V116F(-5.000) R163H(-5.000)	Z518_10406	R508S(-2.510)
Z518_08088	R214H(-2.971)	Z518_00249	G211D(-4.822)
Z518_00451	T25A(-2.855)	Z518_07397	T79I(-3.289)
Z518_02938	D1057N(-3.200)	Z518_07239	E220A(-4.351)
Z518_08995	S135R(-4.450) S169F(-2.511)	Z518_07731	Y470C(-2.503)
Z518_02357	L71P(-5.233)	Z518_01615	G595S(-3.223)
Z518_07224	V433A(-2.573)	Z518_09744	N358Y(-3.181) T53I(-5.053)
Z518_08947	R210Q(-4.000) D181E(-4.000)	Z518_05119	P53T(-7.132)
Z518_03881	H460R(-3.667)	Z518_02125	Y255D(-3.656)
Z518_07859	F222S(-2.559)	Z518_07782	H336R(-3.058)
Z518_02161	Q183R(-2.619)	Z518_01776	A321V(-2.969) A373G(-3.400)
Z518_00398	H165R(-3.395)	Z518_05662	L150P(-4.486)
Z518_02003	Y13C(-7.914)	Z518_02018	V213A(-3.800)
Z518_02793	A272V(-3.500)	Z518_10264	V230A(-2.869)
Z518_02271	V111E(-6.000)	Z518_02451	G281D(-4.200)
Z518_02113	E89K(-2.989)	Z518_10106	D303G(-2.811)
Z518_10940	F298Y(-2.922)	Z518_08549	Y142H(-4.991)
Z518_09151	A117G(-2.667)	Z518_00912	G11D(-3.060)
Z518_09625	S144C(-2.878)	Z518_01470	C138Y(-10.574)
Z518_06249	G300V(-2.722)	Z518_08659	E223V(-3.561)
Z518_03777	S104L(-3.000) I61T(-3.000)	Z518_07046	P353L(-2.867)
Z518_01183	A51V(-3.799)	Z518_11248	K640I(-3.728)
Z518_00625	I332T(-2.744)	Z518_10267	P526S(-2.909) G219R(-2.965)
Z518_07505	P74Q(-4.181)	Z518_03909	E122K(-3.926)
Z518_04511	P155T(-6.711)	Z518_00915	P83S(-8.000)
Z518_02057	D372N(-3.633)	Z518_06814	A279P(-3.833)
Z518_07192	D4E(-3.082)	Z518_00495	R387C(-3.883)
Z518_01076	Q646L(-3.788)	Z518_06817	R370I(-2.973)
Z518_11284	A92V(-2.606)	Z518_00969	P607T(-4.228)
Z518_10726	A691T(-2.579)	Z518_05836	D614V(-4.750)
Z518_11394	L24F(-3.600)	Z518_01369	D479Y(-4.800)
Z518_09047	D78E(-3.367)	Z518_03242	D266G(-2.652)
Z518_08066	P236S(-2.867)	Z518_01703	I237F(-2.616)
Z518_05594	K313E(-3.676)	Z518_02735	P116T(-3.494)
Z518_11129	I40T(-3.706)	Z518_06397	D305G(-3.033)
Z518_09432	Y36C(-6.457) K404E(-3.936)	Z518_10981	S214P(-3.863)
Z518_06960	V53D(-2.911)	Z518_04167	A203V(-3.700)
Z518_02493	G227S(-5.967)	Z518_03186	R560P(-6.839) C471R(-6.606)
Z518_03584	C557R(-6.783) M525V(-3.367)	Z518_11223	E754D(-2.933)
Z518_08973	G19S(-2.592)	Z518_09666	Y266H(-3.145)
Z518_05597	P385S(-7.318)	Z518_06091	W323C(-13.000) R454C(-6.400) Q481L(-3.400)
Z518_07470	C95F(-6.340)	Z518_03571	S105P(-3.141)
Z518_07202	Y66H(-4.875)	Z518_09669	P376L(-3.448) R380H(-3.119) L544F(-2.945)
Z518_01354	K85M(-4.403)	Z518_10767	S395G(-3.880)
Z518_00373	R138H(-3.933) T97A(-2.611)	Z518_06517	G139A(-6.000)
Z518_01986	G805C(-6.027)	Z518_05536	V62F(-2.625)
Z518_10581	G98R(-4.115)	Z518_02483	P258L(-4.821)
Z518_11091	H113R(-4.800)	Z518_08441	L144F(-2.612)
Z518_07363	D267G(-4.541) G200E(-6.547)	Z518_07078	G191D(-6.231) H183R(-4.226)
Z518_04733	S22F(-4.086)	Z518_09473	G163A(-6.000) N34K(-6.000)
Z518_06856	A655T(-2.582)	Z518_07302	S379C(-3.117)
Z518_02771	N552S(-3.798)	Z518_07934	G222A(-4.865)
Z518_07888	I651T(-3.333)	Z518_00205	T134M(-5.900)
Z518_01110	C515R(-11.530) P441L(-9.886)	Z518_09366	F288S(-4.617)
Z518_03281	R163P(-5.943)	Z518_02820	Q275L(-3.672)
Z518_09761	S208R(-4.071)	Z518_03110	P90A(-6.703)
Z518_04736	G359E(-8.000)	Z518_07827	L36P(-5.383)
Z518_00651	E136G(-2.721) H201R(-4.764)	Z518_10416	V107A(-3.783)
Z518_08622	G40D(-6.966)	Z518_00259	A36V(-2.774)
Z518_03174	M185R(-3.533)	Z518_00751	L887P(-3.582)
Z518_04629	E479G(-6.751)	Z518_10309	L470H(-4.488) Y186C(-8.585)
Z518_03284	M406T(-4.848)	Z518_01151	R282L(-6.044)
Z518_07060	A316V(-3.700)	Z518_07249	V87A(-3.333)
Z518_00654	G320S(-6.000)	Z518_07050	G187V(-8.333) P30A(-7.422)
Z518_09183	D232E(-3.208)	Z518_03116	D141N(-2.803) N605H(-2.686)
Z518_11104	D183N(-4.900)	Z518_02135	K113R(-2.771)
Z518_09657	P37L(-5.974)	Z518_04148	P631L(-2.719)
Z518_09300	Y148D(-2.667)	Z518_11362	G28D(-4.020)
Z518_11107	P66H(-8.625)	Z518_00173	Q13L(-3.167)
Z518_02313	G198S(-4.950)	Z518_09647	I312T(-3.100)
Z518_05417	K407E(-2.958)	Z518_04691	P343L(-9.033)
Z518_08903	E124G(-3.256)	Z518_09698	K484T(-6.000)
Z518_01442	R280W(-2.700)	Z518_04533	P233L(-2.553)
Z518_08954	V641A(-2.933) S860C(-2.792)	Z518_10274	Y382H(-4.023)
Z518_02948	T334S(-2.883)	Z518_02079	S360G(-3.333)
Z518_07392	G162W(-4.947)	Z518_05565	R57Q(-2.710)
Z518_11072	S229R(-5.000)	Z518_07056	E157G(-5.570)
Z518_08957	R52C(-5.483)	Z518_05407	G40C(-8.610)
Z518_01610	S44F(-4.972) S144G(-3.505)	Z518_01590	K242E(-3.867)
Z518_08218	R8G(-7.000) G47R(-8.000) P55L(-10.000) S152P(-5.000)	Z518_02413	K93R(-3.000)
Z518_06837	L71S(-5.538) N412S(-4.833)	Z518_11148	Q241K(-3.633) S159G(-2.767)
Z518_06888	P854S(-7.366)	Z518_09451	P44A(-2.815)
Z518_02013	P46A(-3.076)	Z518_04426	A134V(-3.214)
Z518_03104	A159V(-3.917)	Z518_00341	R26W(-8.000) R163H(-5.000)
Z518_05117	L380H(-6.058)	Z518_00925	E153G(-3.181)
Z518_04294	F279S(-4.806)	Z518_09344	V393A(-2.946)
Z518_02123	D77N(-4.394)	Z518_06350	C79R(-6.588)
Z518_11240	P135L(-7.333)	Z518_00344	S11L(-5.033)
Z518_07398	A329T(-3.783)	Z518_02357	N111I(-5.229)
Z518_02755	Y71H(-2.869)	Z518_07224	V36A(-3.547) V433A(-2.573)
Z518_06259	G56S(-5.921)	Z518_04230	P410L(-3.080)
Z518_05168	P138L(-8.972)	Z518_08947	R210Q(-4.000) D181E(-4.000) M131V(-4.000)
Z518_00003	K147E(-3.000)	Z518_06243	N463D(-4.205)
Z518_11243	P50S(-3.935)	Z518_02309	G308D(-3.191)
Z518_09164	F241S(-7.000)	Z518_01486	P128H(-8.865)
Z518_10894	T559S(-2.714)	Z518_01218	D267N(-3.525)
Z518_08025	I30T(-5.000)	Z518_10081	Q222R(-3.650)
Z518_08657	V1160D(-5.927)	Z518_04391	L260P(-3.188)
Z518_04572	A432V(-3.873)	Z518_08700	P78L(-8.246)
Z518_02019	S104G(-2.983)	Z518_02161	Q183R(-2.619)
Z518_02401	S71F(-2.636)	Z518_00398	P256H(-3.900)
Z518_04414	T762A(-5.000) D555E(-3.176)	Z518_02003	Y13C(-7.914)
Z518_05082	L88R(-3.703)	Z518_02635	A258T(-3.517)
Z518_10787	T304A(-4.100)	Z518_10940	F298Y(-2.922)
Z518_10265	R216W(-4.174)	Z518_09783	G199D(-7.000)
Z518_00689	V499A(-2.706) L312S(-5.271)	Z518_03777	I61T(-3.000)
Z518_02452	A526T(-3.967) A211V(-3.700)	Z518_04177	V218A(-3.722)
Z518_09490	P235L(-4.800)	Z518_00625	I332T(-2.744)
Z518_04465	A23T(-3.598) M25I(-3.058)	Z518_06050	E145K(-3.567)
Z518_09964	L509S(-3.816)	Z518_04511	P155T(-6.711) P302S(-7.322)
Z518_03958	P81L(-2.583)	Z518_04129	V167A(-3.107) V231A(-3.634)
Z518_01316	D326G(-5.817)	Z518_03038	E182K(-3.710)
Z518_06705	L285P(-6.873)	Z518_07192	Q69K(-3.802) Q69L(-6.727)
Z518_05360	F102L(-4.122)	Z518_11284	A92V(-2.606)
Z518_01367	E184G(-2.698)	Z518_00095	R101G(-2.917)
Z518_01752	I252T(-3.472) R209G(-2.703)	Z518_06575	H229P(-9.336)
Z518_11221	M1I(-4.000)	Z518_05594	V342A(-3.526)
Z518_04749	Y266C(-8.544)	Z518_09903	Y138C(-8.556)
Z518_05531	P227T(-4.462)	Z518_06527	T708A(-3.876) E908G(-2.642)
Z518_02787	G277S(-5.478)	Z518_09098	S14N(-3.000) A18V(-4.000) S26G(-4.000) A103G(-4.000) T104A(-5.000)
Z518_02519	V424D(-5.772)	Z518_11129	L220S(-6.000) G116D(-5.911)
Z518_06041	Y228C(-6.722)	Z518_09432	Q379L(-3.352) G401S(-5.903) G420R(-7.871)
Z518_03411	F13S(-7.669)	Z518_06960	P252Q(-4.678)
Z518_03029	A164V(-2.750)	Z518_04929	D701N(-2.936)
Z518_10243	N142D(-4.795)	Z518_04407	E95V(-2.543)
Z518_00509	A548G(-3.517)	Z518_03584	C557R(-6.783) M525V(-3.367)
Z518_09942	S133I(-3.335)	Z518_08973	G19S(-2.592)
Z518_10768	K13I(-8.000)	Z518_07470	C95F(-6.340)
Z518_02433	A645T(-3.023)	Z518_07202	P134S(-4.204)
Z518_07822	R210C(-7.624)	Z518_01464	E89K(-3.283)
Z518_11278	K219T(-3.317)	Z518_03477	L93V(-3.000)
Z518_03465	W161R(-4.030)	Z518_00215	S11G(-4.000)
Z518_05478	R176H(-2.910)	Z518_00483	P8S(-8.000) A28V(-4.000) T89M(-6.000)
Z518_04721	I29T(-2.781)	Z518_11091	H113R(-4.800)
Z518_03358	R195C(-6.211) L229P(-4.558)	Z518_10533	L105F(-2.884)
Z518_08493	I342T(-3.477)	Z518_08976	A80D(-2.589)
Z518_06844	H191Y(-5.454)	Z518_05714	G51S(-5.517)
Z518_01819	M133T(-3.888)	Z518_00376	D132G(-3.250) L206P(-7.000) W213C(-13.000)
Z518_08809	G220R(-5.398)	Z518_06856	A601T(-3.662)
Z518_10307	W277L(-12.331)	Z518_04104	I161M(-2.906) D61G(-4.431)
Z518_06847	S489I(-3.066) K147E(-2.928)	Z518_01110	G386E(-7.895)
Z518_01781	F1299L(-5.959)	Z518_07998	A217V(-3.217)
Z518_01152	R3G(-3.974)	Z518_00651	E136G(-2.721)
Z518_03797	L195P(-4.325)	Z518_08780	S574R(-4.844)
Z518_00645	D306G(-2.933)	Z518_06859	F412L(-5.208) S517R(-2.613)
Z518_09064	G133D(-5.737)	Z518_05768	P246S(-5.780)
Z518_08506	F559L(-3.546)	Z518_10811	P374S(-5.699)
Z518_03440	V319A(-3.906)	Z518_04265	E681G(-2.543)
Z518_10272	S395N(-2.708)	Z518_00180	I198T(-3.225)
Z518_08193	A584V(-3.320)	Z518_04107	F294S(-6.042)
Z518_09648	D28A(-7.522)	Z518_00654	G320S(-6.000)
Z518_02933	A123T(-2.690)	Z518_11262	F176L(-5.444)
Z518_06437	M68K(-4.833)	Z518_09183	D232E(-3.208)
Z518_07579	V136A(-4.000)	Z518_07012	M183T(-3.042)
Z518_08361	E156G(-4.800) A115G(-2.750)	Z518_08044	S408F(-2.624)
Z518_07803	L229P(-5.714)	Z518_03019	P53S(-3.429)
Z518_06980	R93Q(-4.000) T107A(-5.000)	Z518_01057	P309S(-3.656)
Z518_03336	P139H(-6.567)	Z518_11107	A71P(-2.575)
Z518_02355	I396N(-5.272)	Z518_09410	T37I(-6.000)
Z518_09926	V134G(-5.473)	Z518_04907	P98S(-7.818)
Z518_07222	P8T(-5.821)	Z518_02089	G310E(-7.733)
Z518_02987	P223S(-4.786)	Z518_08569	P317L(-2.637)
Z518_01326	A489V(-3.279)	Z518_02313	G198S(-4.950)
Z518_05892	A609T(-3.911)	Z518_01332	P568Q(-4.928)
Z518_07857	F190V(-3.293)	Z518_11158	G17V(-9.000) A57V(-4.000) F102L(-6.000)
Z518_00238	I391T(-3.471) F273I(-3.111)	Z518_08903	E124G(-3.256)
Z518_02001	Y138H(-4.963)	Z518_01442	R280W(-2.700)
Z518_05105	H116N(-4.008)	Z518_06449	P14S(-7.233)
Z518_09781	I59K(-5.641)	Z518_08322	P76T(-7.417)
Z518_00513	A683T(-2.517)	Z518_00825	D377G(-3.050)
Z518_02004	P134S(-3.098)	Z518_08847	A352V(-2.841)
Z518_03617	L13P(-2.767)	Z518_02999	Q147R(-3.583)
Z518_07661	K519E(-2.746)	Z518_01228	D138N(-3.333)
Z518_00042	D104E(-3.322)	Z518_06885	V271L(-2.663)
Z518_07080	L34S(-3.501) D43Y(-4.899) D83E(-3.583)	Z518_03101	R190G(-7.000)
Z518_02165	S52G(-2.637)	Z518_04291	H193Y(-3.441)
Z518_11282	A55T(-3.033) A55E(-4.500)	Z518_08218	R8G(-7.000) G47R(-8.000) P55L(-10.000) S152P(-5.000)
Z518_02529	P293A(-6.383)	Z518_00989	A20V(-3.439)
Z518_02058	G240R(-8.000)	Z518_10929	S290L(-3.073)
Z518_00519	K652Q(-3.133)	Z518_05856	R545C(-3.621)
Z518_08589	F224L(-5.960)	Z518_09110	M353V(-4.000)
Z518_10778	D42N(-5.000)	Z518_04607	N103H(-3.988)
Z518_11288	N407Y(-2.611)	Z518_03262	P659S(-4.683)
Z518_03475	I16T(-5.000)	Z518_06888	P854S(-7.366)
Z518_00323	N199K(-2.511)	Z518_03104	P25L(-6.821)
Z518_05980	G158D(-4.143)	Z518_10840	P38L(-4.128)
Z518_07993	T121M(-4.250)	Z518_01032	S420F(-5.040)
Z518_08867	A39T(-3.000)	Z518_02123	P259L(-3.909)
Z518_02229	P124L(-4.942)	Z518_11240	P135L(-7.333)
Z518_06115	I58T(-3.156) L363F(-2.726)	Z518_05749	R211C(-7.900)
Z518_03121	D588G(-2.786)	Z518_04136	F759S(-5.767)
Z518_07838	E16V(-3.452)	Z518_06149	S34W(-3.953)
Z518_06225	Y50H(-4.652)	Z518_03155	D284G(-2.999)
Z518_10317	S1505G(-3.631)	Z518_06259	R185G(-4.183)
Z518_08620	L464P(-6.417)	Z518_02174	S412F(-2.892)
Z518_10427	T250I(-3.125)	Z518_07041	L163S(-5.000)
Z518_04263	L71V(-3.000)	Z518_01193	L36P(-3.829)
Z518_03172	G740E(-7.691)	Z518_07673	A916V(-3.822)
Z518_09652	D91N(-4.478)	Z518_11243	Q89R(-3.240)
Z518_07889	E312K(-2.994)	Z518_09164	F241S(-7.000)
Z518_06118	K143R(-3.000)	Z518_10894	T559S(-2.714)
Z518_03124	G77S(-3.432)	Z518_08025	I30T(-5.000)
Z518_10860	N397I(-3.000)	Z518_11294	M1T(-6.000)
Z518_08781	R297C(-5.183)	Z518_05082	L88R(-3.703)
Z518_07690	V880A(-3.198)	Z518_10265	N301S(-3.119)
Z518_07532	M79V(-4.000)	Z518_00803	V34M(-3.000) I54T(-5.000) K100R(-3.000)
Z518_01684	T6N(-2.573)	Z518_00689	V499A(-2.706)
Z518_09655	S38Y(-5.250) P79L(-10.000)	Z518_02452	A526T(-3.967) A211V(-3.700)
Z518_10753	H180R(-2.752)	Z518_09490	P235L(-4.800)
Z518_07693	D530G(-2.637)	Z518_03958	P81L(-2.583)
Z518_04431	Y758H(-2.675)	Z518_07844	S304N(-2.687) D280G(-2.603)
Z518_01055	R332G(-5.318)	Z518_05250	P311L(-9.578) G297D(-6.920)
Z518_07586	S14P(-5.000) T70A(-5.000) W136R(-14.000)	Z518_06705	K304E(-3.896) T339A(-4.809)
Z518_07696	Y646C(-8.467)	Z518_05882	E120G(-2.591) Y128H(-4.952)
Z518_06447	Q358R(-3.141)	Z518_08986	K597M(-4.500)
Z518_08320	N122S(-3.264)	Z518_05992	L303P(-4.201)
Z518_02472	R28G(-7.000)	Z518_05202	P51S(-8.000)
Z518_02314	D138A(-7.533)	Z518_02348	P37L(-4.612)
Z518_11159	C252S(-8.500)	Z518_04743	V325A(-4.000)
Z518_04437	K13T(-4.027)	Z518_01367	L255V(-2.528)
Z518_08213	T120S(-3.371)	Z518_09228	R15W(-8.000)
Z518_07232	A42T(-4.000)	Z518_06285	P459L(-4.847)
Z518_08955	I440F(-3.450)	Z518_01120	T1134A(-4.925)
Z518_00877	L117F(-3.782)	Z518_07218	A99V(-3.250)
Z518_08216	D1053N(-3.833)	Z518_06395	R259Q(-3.798) L77F(-2.502)
Z518_10927	P621A(-3.056)	Z518_04746	D31N(-2.647)
Z518_07235	G493R(-3.050)	Z518_03133	D85A(-2.733)
Z518_01387	R392M(-2.906)	Z518_00389	R355W(-5.768)
Z518_02011	D31N(-3.400)	Z518_02152	Q126L(-4.816)
Z518_05115	I70T(-3.883)	Z518_10597	W101R(-14.000) E29Q(-3.000)
Z518_02121	V203E(-5.567) R164P(-6.307)	Z518_02784	R289T(-2.517)
Z518_09299	L714Q(-4.033)	Z518_11221	M1I(-4.000)
Z518_06147	L338P(-4.586)	Z518_01645	E489D(-2.700)
Z518_03153	Y60C(-9.000)	Z518_07180	T30A(-5.000)
Z518_01504	T240A(-2.573)	Z518_02155	M129T(-3.531)
Z518_08020	E60G(-3.250) N26S(-5.000)	Z518_00083	I710T(-3.222)
Z518_07179	C47R(-12.000) G37R(-8.000) D26Y(-9.000)	Z518_01696	K400M(-5.689) S340P(-3.059)
Z518_03627	A127D(-3.264)	Z518_01174	L922H(-3.108)
Z518_05500	G569R(-6.135)	Z518_03187	V39G(-6.883) Y802C(-5.017)
Z518_09794	G1143R(-5.758) S1063G(-3.007)	Z518_09667	A116V(-3.142)
Z518_08545	R29Q(-3.385)	Z518_03411	F13S(-7.669)
Z518_11292	E262D(-2.544)	Z518_00035	T94A(-3.952)
Z518_02921	K222N(-4.992)	Z518_10243	S53P(-2.957) Y126H(-3.962)
Z518_09055	C54W(-8.600) L74F(-4.000)	Z518_06515	A135G(-3.099)
Z518_08074	R130Q(-3.567)	Z518_05424	E111G(-2.920)
Z518_05080	K1032E(-3.180)	Z518_02430	S52G(-3.426)
Z518_00577	Y111D(-5.117)	Z518_10607	D120N(-4.650)
Z518_03049	P1347S(-3.266)	Z518_00509	A548G(-3.517) G895E(-4.789)
Z518_10785	A507D(-5.121) T323P(-5.104)	Z518_00086	R331H(-4.511)
Z518_00911	A131T(-3.956)	Z518_08961	R338H(-4.867)
Z518_08981	Q1045R(-2.698)	Z518_02433	S615I(-2.574)
Z518_06810	R1787H(-4.443)	Z518_07822	G427S(-5.985)
Z518_09914	E900V(-3.505)	Z518_01974	F82L(-2.798)
Z518_08823	Y195C(-9.000)	Z518_06459	A521V(-3.208)
Z518_10431	I235T(-3.983)	Z518_03465	W161R(-4.030)
Z518_09226	G167D(-5.094)	Z518_08332	R252S(-5.081)
Z518_04851	G35R(-7.733)	Z518_10521	G214R(-4.200)
Z518_06706	S120P(-4.432) V133A(-3.960)	Z518_09364	V178M(-2.789)
Z518_01258	T198M(-3.592)	Z518_05812	L58P(-6.422)
Z518_04744	L96S(-4.812)	Z518_04721	E687D(-2.941)
Z518_01750	A124T(-3.889)	Z518_02377	T547P(-3.930)
Z518_10485	P196R(-4.431)	Z518_08335	L32F(-3.424)
Z518_09611	L354F(-2.813)	Z518_07244	K95E(-2.629)
Z518_07848	K166E(-3.978)	Z518_06215	G95A(-3.971)
Z518_08630	Y178H(-5.000)	Z518_08610	G371D(-2.590)
Z518_10437	Y183H(-4.377)	Z518_06847	R483M(-2.775)
Z518_01643	S81P(-5.000)	Z518_00999	R318H(-2.885)
Z518_04747	L170F(-4.000) V173A(-4.000) Y230H(-5.000) P294S(-8.000) G299D(-7.000)	Z518_10417	Y167C(-7.147)
Z518_05147	G67E(-8.000) A98T(-4.000)	Z518_05708	A46V(-4.000)
Z518_09191	P505S(-5.647)	Z518_02181	D190G(-3.386)
Z518_02785	D38G(-2.657)	Z518_00642	L293P(-5.380)
Z518_06561	R266C(-2.776)	Z518_03114	K320N(-4.019)
Z518_08526	P628S(-4.008)	Z518_01152	G387R(-3.523)
Z518_10292	G16V(-2.590) N593D(-4.267) N669Y(-2.750)	Z518_06541	P129L(-3.926)
Z518_09668	A102T(-3.733) G105S(-6.000) G108C(-9.000)	Z518_06159	P342L(-6.278)
Z518_02321	H35Y(-2.683)	Z518_03797	L195P(-4.325)
Z518_03934	P54L(-4.550)	Z518_07051	P121S(-8.000)
Z518_01814	R447G(-3.402)	Z518_09174	W29R(-14.000)
Z518_11118	I502T(-3.283) G332E(-6.526)	Z518_08083	F194I(-5.392)
Z518_08330	P29T(-6.758)	Z518_03440	G310S(-4.876)
Z518_02482	G74R(-2.773)	Z518_08193	A584V(-3.320)
Z518_10137	P126S(-3.446)	Z518_01901	V395G(-2.617) S137P(-3.006)
Z518_00943	W11R(-4.617)	Z518_10746	D389G(-4.917)
Z518_06842	Y422C(-2.587)	Z518_06595	W377L(-5.331)
Z518_09365	M15V(-3.778) E39G(-5.191) S52C(-4.989)	Z518_06437	D23G(-5.833)
Z518_03249	I12T(-5.000)	Z518_11149	T238A(-3.917) R244W(-8.000)
Z518_03160	T68S(-4.000) R75W(-8.000)	Z518_08361	E156G(-4.800) A115G(-2.750)
Z518_09258	R132C(-4.717)	Z518_06980	R93Q(-4.000)
Z518_09750	G102D(-7.000)	Z518_04949	G98V(-8.017) L135F(-2.850)
Z518_08501	G430C(-4.771)	Z518_08993	T169A(-3.884)
Z518_05125	Y54C(-8.700)	Z518_07380	P337S(-7.867)
Z518_01040	T493S(-3.878)	Z518_07222	P8T(-5.821)
Z518_10308	G32D(-6.766)	Z518_08945	F3L(-6.000)
Z518_01150	C60Y(-10.304) E491K(-3.900)	Z518_03497	E184K(-3.698)
Z518_03056	S361A(-2.978)	Z518_03339	S18N(-3.000)
Z518_02075	S174G(-3.633)	Z518_02358	G476D(-6.971)
Z518_07416	C70Y(-10.668)	Z518_07225	T418A(-3.807)
Z518_06545	A243V(-3.517)	Z518_00396	Q972R(-3.995)
Z518_07577	N65D(-2.656)	Z518_00238	M156V(-3.414)
Z518_03492	L3P(-4.070)	Z518_02001	V128A(-2.775)
Z518_09972	G457D(-4.417)	Z518_03724	V411G(-4.244)
Z518_07419	T125M(-3.908)	Z518_09399	S632G(-2.628)
Z518_03334	L242P(-4.843)	Z518_07228	T638A(-3.300)
Z518_08201	L108F(-3.311)	Z518_05156	T29A(-2.768)
Z518_02305	G728R(-6.800) I546T(-2.667)	Z518_01604	H256Y(-5.615)
Z518_03918	G44D(-6.828)	Z518_05266	T277I(-5.624)
Z518_04476	Y444H(-4.294)	Z518_03617	L13P(-2.767)
Z518_09975	A176T(-3.959)	Z518_10449	I348T(-4.032)
Z518_07381	L34R(-3.333)	Z518_07661	K519E(-2.746)
Z518_08836	D238V(-5.394)	Z518_09152	I180N(-3.457)
Z518_03612	R440Q(-3.932)	Z518_08171	V613M(-2.594) Y700C(-7.640)
Z518_01650	A11T(-4.000)	Z518_07080	M1T(-3.417) T139A(-4.208)
Z518_02741	P347A(-7.274)	Z518_00674	P751S(-6.451)
Z518_09397	N176S(-3.502)	Z518_11282	G97S(-5.727)
Z518_03615	Y167F(-4.000)	Z518_06051	T200I(-4.357)
Z518_04757	S223N(-2.663)	Z518_01658	R298G(-3.447)
Z518_04400	L3V(-3.000)	Z518_10617	T442I(-2.644)
Z518_11232	D341V(-4.180)	Z518_08920	P19L(-7.500)
Z518_08062	V358M(-2.767)	Z518_00519	H25R(-2.906)
Z518_01656	G55S(-4.556)	Z518_11285	L328F(-3.614) L481P(-6.214)
Z518_00565	R310K(-2.893)	Z518_05908	T123I(-5.532)
Z518_07081	K357N(-3.475)	Z518_09952	D242N(-4.264) P514Q(-5.821)
Z518_00407	R176Q(-4.000)	Z518_08971	P346L(-7.106)
Z518_11283	E565G(-3.677)	Z518_06418	E260K(-3.000)
Z518_03470	Q1231R(-3.032)	Z518_08813	G345C(-8.200)
Z518_04561	S124F(-3.333)	Z518_09099	F255S(-6.039)
Z518_10144	M35R(-5.500) D64V(-5.750)	Z518_04456	V155A(-3.870)
Z518_05435	A311V(-3.062)	Z518_06961	A7V(-2.662)
Z518_02441	D1735N(-4.867)	Z518_08974	L13P(-2.739)
Z518_08340	V126A(-3.261)	Z518_07993	T121M(-4.250)
Z518_06309	T196I(-4.167)	Z518_06380	L147S(-5.030)
Z518_05486	R368Q(-2.792)	Z518_06222	I205T(-3.793)
Z518_00321	T394I(-3.600)	Z518_03368	N126S(-4.356)
Z518_10669	Y386C(-3.140)	Z518_01987	L436P(-4.150)
Z518_07499	N366K(-4.872)	Z518_04102	S309C(-3.846)
Z518_00953	P835S(-8.000)	Z518_03753	W207R(-4.236)
Z518_08814	G227C(-3.882)	Z518_10317	S1505G(-3.631)
Z518_04347	G140D(-5.867)	Z518_08620	R372H(-3.817)
Z518_06220	P428S(-3.339)	Z518_10427	E362G(-2.923)
Z518_06852	R95C(-5.203)	Z518_04263	R74Q(-4.000)
Z518_03208	Y319C(-4.176)	Z518_02614	A31G(-3.033)
Z518_10422	I394T(-4.333) R271M(-4.288)	Z518_09652	D91N(-4.478)
Z518_00846	Q46L(-3.833)	Z518_09130	N81S(-3.444) T108I(-4.422)
Z518_08707	D471H(-2.911)	Z518_07889	E80G(-3.265)
Z518_07204	P6A(-8.000)	Z518_03124	G77S(-3.432)
Z518_10583	V280A(-3.580)	Z518_07690	V880A(-3.198)
Z518_01249	A54V(-2.851)	Z518_01684	T6N(-2.573)
Z518_07729	F169L(-5.233)	Z518_00023	D481G(-2.633)
Z518_11100	K271M(-2.922)	Z518_05412	L191S(-5.337)
Z518_01524	P523L(-2.501)	Z518_07693	D530G(-2.637)
Z518_09653	G199S(-5.100)	Z518_00074	H444L(-9.267)
Z518_04047	T134M(-5.293) F159S(-7.280)	Z518_06554	Q60P(-2.656)
Z518_01053	K217N(-2.865) L328F(-3.783)	Z518_05573	A61V(-3.240)
Z518_03922	T229I(-3.400)	Z518_08677	Q74K(-2.868)
Z518_03400	T105A(-2.943) L454H(-6.115)	Z518_07586	W136R(-14.000) L200P(-7.000)
Z518_07584	C119Y(-11.000)	Z518_08519	T221I(-4.340)
Z518_02559	T330M(-3.371)	Z518_04434	T151M(-3.278)
Z518_03451	I414T(-3.992) T913R(-4.656)	Z518_08096	R43C(-4.842)
Z518_09931	A431S(-2.739)	Z518_02472	R28G(-7.000)
Z518_08950	P2601S(-3.275)	Z518_05308	Y25H(-4.213)
Z518_04325	M169T(-6.000)	Z518_09352	S261L(-4.193)
Z518_11157	K117R(-3.000) I109M(-3.000) L19S(-6.000)	Z518_05800	P20L(-4.000)
Z518_03976	A13P(-2.567)	Z518_04595	T362P(-3.733) L335P(-3.650)
Z518_03395	Y831H(-2.788)	Z518_09462	L776V(-2.767)
Z518_07814	P988L(-2.752)	Z518_04437	K13T(-4.027)
Z518_05742	P1433L(-3.463)	Z518_03346	M128T(-2.833)
Z518_04379	I115T(-3.081)	Z518_10178	I1169T(-3.319)
Z518_04713	R405G(-3.592)	Z518_07232	T20I(-6.000)
Z518_08897	R167W(-6.787) P135L(-6.567) F47I(-6.000)	Z518_01858	G202R(-4.357)
Z518_05113	W57L(-13.000) I33N(-5.067)	Z518_10453	L157P(-4.844)
Z518_07126	E249G(-7.000) K221Q(-4.000) F186L(-6.000)	Z518_00877	L117F(-3.782)
Z518_06145	S4P(-5.000) D44H(-7.000)	Z518_03349	N352S(-4.076)
Z518_07177	G88S(-5.622)	Z518_08216	D1053N(-3.833)
Z518_07511	A137T(-3.664)	Z518_06835	R361S(-2.922)
Z518_03900	E34G(-5.289)	Z518_10927	P621A(-3.056)
Z518_11242	A72V(-2.787)	Z518_01387	R392M(-2.906)
Z518_00417	V537A(-3.465)	Z518_03782	P250Q(-2.769)
Z518_11293	V121F(-3.900)	Z518_02011	D31N(-3.400)
Z518_03480	G21D(-3.342)	Z518_05115	I70T(-3.883)
Z518_06584	R64H(-5.000)	Z518_01030	L124P(-3.864)
Z518_08821	S23P(-5.000) H86Q(-8.000)	Z518_02643	W527R(-3.406)
Z518_08931	V48A(-3.546)	Z518_09791	D237N(-4.625)
Z518_07840	K91E(-3.279)	Z518_06147	L338P(-4.586)
Z518_04989	L14F(-4.000)	Z518_03153	A161V(-4.000) G126S(-6.000)
Z518_00114	M185T(-3.385)	Z518_08020	E60G(-3.250) N26S(-5.000)
Z518_01205	P58L(-3.447)	Z518_03627	A127D(-3.264)
Z518_06862	E19K(-4.000)	Z518_01665	S28L(-6.000)
Z518_07894	T245P(-2.685)	Z518_10260	S70L(-5.508)
Z518_09385	A106T(-2.933)	Z518_09794	S1063G(-3.007)
Z518_07736	P202L(-3.302)	Z518_02065	S309F(-2.834)
Z518_00275	E224G(-4.596)	Z518_01084	S121L(-3.235)
Z518_07846	I340T(-2.589)	Z518_11292	R374W(-6.458)
Z518_10325	A1288G(-3.039)	Z518_07042	I178T(-2.741)
Z518_09859	M289T(-6.000) L242R(-5.467)	Z518_01940	T210I(-3.579)
Z518_07155	D389N(-3.050)	Z518_08074	R130Q(-3.567)
Z518_10957	A399V(-3.859)	Z518_05080	K1032E(-3.180)
Z518_06016	S43R(-3.109)	Z518_10785	A507D(-5.121) T323P(-5.104) L235F(-3.747)
Z518_02041	F52I(-6.000) V161A(-4.000) Y191H(-5.000)	Z518_00911	D70A(-6.267) G25D(-6.833)
Z518_10218	G316D(-6.729)	Z518_00529	R258G(-3.026)
Z518_04686	G373D(-6.109)	Z518_08981	Q1045R(-2.698)
Z518_05619	L226S(-5.167)	Z518_06428	T191I(-3.402)
Z518_02518	R73G(-4.349)	Z518_03908	A232V(-2.944)
Z518_02095	I380F(-2.616)	Z518_01994	L205P(-3.186)
Z518_05581	F230I(-5.122)	Z518_10431	I235T(-3.983)
Z518_03410	N90I(-8.941)	Z518_06971	P87H(-4.792)
Z518_10764	D303G(-3.706)	Z518_03327	Y71H(-4.693)
Z518_11006	R199H(-5.000) H183R(-8.000)	Z518_06813	G636R(-3.289)
Z518_06455	Y572H(-4.767)	Z518_10905	D107N(-4.935)
Z518_05474	V219A(-3.867)	Z518_09226	G167D(-5.094)
Z518_02480	I825T(-4.277)	Z518_00384	T213I(-4.950)
Z518_04493	A484V(-3.581)	Z518_09968	G364D(-4.014)
Z518_07597	L217Q(-4.856)	Z518_06706	H248R(-3.775)
Z518_10186	A72P(-4.400)	Z518_07374	Y168C(-2.857)
Z518_02373	G349A(-4.717)	Z518_04112	G4R(-2.577)
Z518_04919	P175L(-5.481)	Z518_08296	D4G(-7.000)
Z518_09253	K259M(-3.397)	Z518_07738	K281T(-2.947)
Z518_07872	I229N(-5.311)	Z518_11308	K386R(-3.000)
Z518_07824	L69S(-4.711) D68N(-4.367) L66F(-2.856)	Z518_03763	P208S(-5.797)
Z518_03357	R542W(-5.919)	Z518_05618	I138T(-5.000)
Z518_02266	L5F(-4.000)	Z518_03182	P186L(-3.214)
Z518_05752	C811Y(-3.478)	Z518_01643	S81P(-5.000)
Z518_03989	Y322H(-4.851)	Z518_09772	V933A(-3.056)
Z518_02108	D106H(-4.298)	Z518_04747	R309G(-7.000)
Z518_00727	N528S(-2.572)	Z518_03134	G97R(-7.767)
Z518_10935	S934R(-3.000) A955V(-3.143)	Z518_09614	A14T(-4.000)
Z518_01759	Y267H(-4.617)	Z518_08791	E481K(-2.909)
Z518_00256	Q879R(-3.105) G782V(-6.991)	Z518_05147	G67E(-8.000) A98T(-4.000)
Z518_05123	S89F(-3.000)	Z518_02785	A473V(-2.806) I467N(-3.710)
Z518_08749	C31F(-6.242) A98V(-3.267)	Z518_03185	L360P(-6.713) L338S(-2.772) S335P(-3.300)
Z518_01288	V96M(-2.716)	Z518_09665	E112K(-4.000)
Z518_03003	A664S(-2.573)	Z518_03027	A1253V(-3.521)
Z518_02022	T546A(-4.426)	Z518_10763	D79G(-3.038)
Z518_07139	P203L(-3.997)	Z518_10241	A243T(-2.567)
Z518_04509	P249L(-9.252)	Z518_04441	K726M(-4.230)
Z518_04420	F48L(-3.890)	Z518_10715	H35R(-8.000)
Z518_05452	Y300C(-8.300)	Z518_09668	A102T(-3.733) G105S(-6.000) G108C(-9.000)
Z518_03689	P100L(-9.627)	Z518_03934	P54L(-4.550)
Z518_07465	N77K(-6.000) R75H(-5.000)	Z518_02321	H35Y(-2.683)
Z518_04471	L35P(-5.046)	Z518_08419	S115N(-2.865)
Z518_09588	Y77F(-3.378)	Z518_11118	D362G(-6.728)
Z518_04945	P184S(-7.675)	Z518_02482	D190G(-6.844)
Z518_03332	D461G(-3.873)	Z518_01975	L343Q(-4.657)
Z518_05455	F345L(-3.982)	Z518_06842	Y422C(-2.587)
Z518_03335	K276T(-3.600) K155N(-2.628) L145F(-2.689)	Z518_00994	A70S(-3.000)
Z518_10689	Y109C(-3.336)	Z518_04388	V705A(-2.886)
Z518_05840	R459T(-3.133) N84D(-3.517)	Z518_03249	I12T(-5.000)
Z518_00282	Y344C(-5.200)	Z518_07826	E273G(-3.451)
Z518_11199	A131V(-2.760)	Z518_03359	L19P(-3.733)
Z518_09234	F88L(-6.000)	Z518_05754	L149S(-4.817) G138S(-5.739)
Z518_08885	T188I(-5.811)	Z518_04141	E15K(-4.000)
Z518_06133	G96D(-7.000)	Z518_01287	V107A(-2.733)
Z518_08146	K272E(-2.584)	Z518_03160	R75W(-8.000)
Z518_02632	P10L(-10.000)	Z518_09258	R132C(-4.717)
Z518_11367	G221R(-5.961)	Z518_09750	G102D(-7.000)
Z518_04645	Q67R(-3.756)	Z518_08501	G430C(-4.771)
Z518_05155	S99R(-2.819)	Z518_10308	G32D(-6.766)
Z518_04064	E70G(-7.000)	Z518_08611	A164V(-3.467)
Z518_07502	P178L(-4.973)	Z518_01150	C60Y(-10.304) I208T(-2.983) E491K(-3.900)
Z518_02686	R128P(-7.000)	Z518_09643	R319H(-3.624) F386L(-2.532)
Z518_02418	V129A(-3.415)	Z518_03795	K574T(-3.703)
Z518_09900	A244T(-2.969)	Z518_06542	Y80C(-8.406)
Z518_10193	S20C(-3.254)	Z518_02075	P107Q(-3.473)
Z518_02380	V282A(-4.000)	Z518_01517	L1098F(-3.985)
Z518_02490	L59S(-5.531)	Z518_10112	G152V(-8.833)
Z518_09844	S18P(-2.600)	Z518_00536	T36A(-3.457)
Z518_03996	G391S(-5.253)	Z518_07416	C70Y(-10.668)
Z518_01244	Y54C(-8.700)	Z518_04422	L242S(-2.822)
Z518_10945	E1542G(-2.697)	Z518_00587	G290S(-5.660)
Z518_05181	S103L(-3.117)	Z518_06545	P90L(-4.238)
Z518_01879	M19I(-2.567)	Z518_10115	G92S(-3.656)
Z518_08127	P52L(-3.435)	Z518_10747	N237Y(-6.100)
Z518_02279	P24L(-5.856)	Z518_03492	L3P(-4.070)
Z518_00898	A136T(-3.167)	Z518_03918	R279C(-4.820)
Z518_01298	V503A(-3.617)	Z518_01482	D42H(-6.172)
Z518_07778	A56T(-4.000) E72G(-7.000) P81S(-8.000) G133R(-8.000)	Z518_02827	F1100L(-5.625)
Z518_06165	F40L(-3.769)	Z518_07804	W22R(-7.233)
Z518_05607	V29M(-3.000) Y36H(-5.000)	Z518_06981	A176V(-3.500)
Z518_02080	A18V(-2.875)	Z518_05890	Q59R(-3.550)
Z518_06797	A257S(-2.896) V319A(-3.875) T463A(-3.079)	Z518_06242	S262F(-2.567)
Z518_08670	P41L(-3.179)	Z518_00126	G222S(-6.000)
Z518_06639	G392E(-6.022)	Z518_03612	R440Q(-3.932)
Z518_01051	E118D(-2.667)	Z518_01849	M223T(-4.900)
Z518_06058	Y519H(-2.791)	Z518_05103	K318I(-2.961)
Z518_11101	R140W(-7.720)	Z518_09397	N176S(-3.502)
Z518_00434	Y23H(-4.880)	Z518_10495	F106L(-3.950)
Z518_03920	R105W(-3.308)	Z518_09621	G182A(-2.851)
Z518_00544	V416A(-2.632)	Z518_03615	Y167F(-4.000)
Z518_07582	D327E(-2.791) L464F(-3.909)	Z518_00040	I252T(-3.650)
Z518_11152	G265S(-5.561)	Z518_11280	L159F(-3.210) R200C(-5.644) A422P(-3.467)
Z518_07424	G106V(-9.000)	Z518_04698	E164G(-3.332)
Z518_01576	K328R(-2.801)	Z518_04400	L3V(-3.000)
Z518_10171	A269G(-3.767)	Z518_11232	A229T(-3.020) D341V(-4.180)
Z518_09822	K72E(-2.578)	Z518_04561	S124F(-3.333)
Z518_06446	L59P(-2.507)	Z518_10144	M35R(-5.500) D64V(-5.750)
Z518_10648	P89R(-6.069)	Z518_05435	G177D(-3.959)
Z518_00241	V47A(-2.523) G29V(-8.902)	Z518_01982	T348A(-4.278)
Z518_08370	L299S(-5.133)	Z518_11018	K5E(-3.369)
Z518_07812	R118L(-5.774)	Z518_01302	R207G(-2.887)
Z518_03345	K219E(-3.067)	Z518_00321	T394I(-3.600)
Z518_08212	D697G(-4.707)	Z518_03315	P24L(-3.250)
Z518_10923	H518P(-8.746)	Z518_02334	S354F(-3.248)
Z518_07231	D29G(-5.107)	Z518_05820	A458T(-3.867)
Z518_02996	P91S(-8.000) V34A(-3.800)	Z518_04347	Y228C(-2.733)
Z518_02257	Y41C(-4.000)	Z518_03366	Q315H(-4.152)
Z518_01118	L47F(-4.000)	Z518_10198	R439Q(-3.222)
Z518_07017	S29I(-3.293)	Z518_10422	I394T(-4.333)
Z518_05636	K132E(-3.000)	Z518_09265	G128S(-4.088)
Z518_10819	G89R(-6.596)	Z518_05713	R294H(-4.167) R286H(-5.000)
Z518_07649	G385D(-6.545)	Z518_07204	P6A(-8.000)
Z518_07127	R171S(-4.150)	Z518_08126	D46N(-3.436)
Z518_06668	S417G(-2.993)	Z518_06274	V55A(-4.000)
Z518_00298	W107R(-3.264) D202G(-3.236)	Z518_05716	T141I(-4.633)
Z518_10348	T887I(-4.558)	Z518_01249	A54V(-2.851)
Z518_06421	R453I(-7.233)	Z518_07729	F169L(-5.233)
Z518_03567	G300D(-4.152) V314A(-3.411)	Z518_08511	S130C(-4.333)
Z518_05058	A1274V(-3.733)	Z518_05135	P129A(-6.129)
Z518_02586	G234A(-5.067)	Z518_04044	H567R(-4.378)
Z518_06582	D294G(-3.094)	Z518_01050	K422N(-5.000)
Z518_05491	R540G(-6.200)	Z518_09653	P246T(-5.654) G199S(-5.100) G164S(-6.000)
Z518_10674	P39S(-2.642)	Z518_08514	F129I(-2.677)
Z518_10152	R120C(-3.083) L60R(-5.733)	Z518_02085	G77R(-7.874)
Z518_10516	G126D(-2.953) G240V(-6.918)	Z518_03922	T229I(-3.400)
Z518_08437	A177T(-3.733)	Z518_07584	C119Y(-11.000)
Z518_11184	H55P(-10.000) G44E(-7.867)	Z518_02559	T330M(-3.371)
Z518_06475	L153S(-3.951)	Z518_09439	P71T(-8.000)
Z518_03213	G67W(-6.018)	Z518_03451	H393R(-5.326)
Z518_03955	D432N(-2.803)	Z518_00931	R384H(-3.943)
Z518_10519	R188W(-4.621)	Z518_11157	T192A(-5.000) K117R(-3.000) I109M(-3.000)
Z518_08822	A179T(-4.000) T167I(-6.000)	Z518_03976	A13P(-2.567)
Z518_11187	G102D(-6.922)	Z518_03395	V816A(-3.925)
Z518_10096	W292R(-7.600) G38D(-7.000)	Z518_03237	D125N(-5.000) Y131H(-5.000)
Z518_07841	M113T(-3.600)	Z518_05110	S99F(-2.664)
Z518_00112	F29I(-3.767)	Z518_10561	V335A(-4.000)
Z518_10430	Y771H(-5.000)	Z518_06833	A247V(-4.000)
Z518_05497	G474E(-3.600)	Z518_05742	V846A(-3.433)
Z518_03899	D297G(-5.700)	Z518_04379	H314Y(-3.500)
Z518_07153	V512A(-3.803)	Z518_09878	A117G(-2.881)
Z518_06172	M1I(-4.000) V32L(-3.000) S47N(-3.000) T55I(-6.000) R59Q(-4.000)	Z518_04713	R405G(-3.592)
Z518_05614	S405F(-4.210)	Z518_04180	N152S(-2.953)
Z518_11355	P18L(-5.657)	Z518_00878	K381E(-3.467) Q311P(-4.900)
Z518_09500	I233T(-3.471)	Z518_07126	E249G(-7.000) K221Q(-4.000) F186L(-6.000)
Z518_05143	G181D(-6.010)	Z518_04132	V66A(-3.200)
Z518_08769	P45L(-3.938)	Z518_06145	S4P(-5.000) D44H(-7.000)
Z518_04794	T425A(-3.047)	Z518_06148	P125S(-7.552) A245V(-3.597)
Z518_03545	E1481K(-2.733)	Z518_02063	G51D(-7.000)
Z518_10377	Y175H(-5.000) L276H(-7.000)	Z518_03900	E34G(-5.289)
Z518_07049	F42L(-3.000)	Z518_03095	L10V(-2.700)
Z518_06450	T57N(-2.867)	Z518_04410	I52T(-3.458)
Z518_00080	E298K(-3.538)	Z518_03679	P164T(-7.700)
Z518_05039	S155C(-2.761)	Z518_01085	N367H(-3.200)
Z518_09083	Y135D(-2.980) L53P(-6.868)	Z518_11293	H72R(-6.544)
Z518_03301	E195V(-5.481) T206I(-2.600)	Z518_03098	G103E(-8.000) F22L(-6.000)
Z518_04333	F52S(-5.256)	Z518_00468	K237E(-2.590)
Z518_04965	S7P(-4.240) C43R(-11.400)	Z518_10786	G49S(-3.918)
Z518_00880	H94D(-7.707)	Z518_08821	S23P(-5.000) H86Q(-8.000) T111A(-5.000)
Z518_03352	M1I(-4.000) T2A(-5.000) S8R(-5.000) I10T(-5.000) P18A(-8.000)	Z518_08931	V48A(-3.546)
Z518_09832	P3L(-4.282)	Z518_09331	K627M(-2.567) A617V(-2.908)
Z518_01390	G261R(-2.916)	Z518_01944	K69T(-5.900)
Z518_09883	F124S(-8.000)	Z518_05830	V130A(-3.315) W129L(-11.867)
Z518_08380	Y85C(-8.300) A480V(-3.194)	Z518_04357	P228S(-5.300) E227K(-2.779)
Z518_05368	S508L(-4.397) T558A(-3.073)	Z518_09224	E44D(-3.000)
Z518_02374	T137I(-5.043)	Z518_04989	L14F(-4.000)
Z518_02738	D801Y(-2.885)	Z518_01205	P58L(-3.447)
Z518_04611	Q193R(-3.933)	Z518_11413	D67N(-3.037)
Z518_00144	F61L(-4.657)	Z518_09856	R447W(-2.573)
Z518_04030	G17S(-3.843)	Z518_06862	Q159E(-3.000) E19K(-4.000)
Z518_10936	A22V(-3.092)	Z518_05881	N54S(-3.493)
Z518_05172	K201N(-2.784)	Z518_03710	K430N(-4.653)
Z518_07185	L458R(-3.483)	Z518_07894	T245P(-2.685)
Z518_02020	L519F(-3.844)	Z518_07736	P202L(-3.302)
Z518_06046	V568A(-2.994) T211I(-3.689)	Z518_00275	G144D(-6.922)
Z518_09532	F241S(-6.888)	Z518_07846	I340T(-2.589) N55Y(-7.556)
Z518_04507	D134N(-4.323)	Z518_09859	P281L(-3.177) L242R(-5.467)
Z518_10248	C442Y(-9.507)	Z518_06016	S43R(-3.109)
Z518_06788	V11A(-4.000)	Z518_05035	T207A(-2.963)
Z518_04084	L57P(-5.737)	Z518_02041	F52I(-6.000)
Z518_04558	Q554H(-3.706)	Z518_11309	L37P(-4.548)
Z518_03577	P38L(-10.000) S20L(-6.000) M1I(-4.000)	Z518_10218	A172T(-3.070)
Z518_06905	D729G(-3.270)	Z518_04796	K181M(-5.190)
Z518_04311	D155G(-6.767)	Z518_03183	R212S(-4.000)
Z518_07937	E104G(-3.217)	Z518_03025	I184T(-3.233)
Z518_03330	A471V(-3.867) T433A(-3.200) D239E(-3.925)	Z518_10761	F80S(-4.833)
Z518_07466	I404R(-3.658) P95S(-7.933)	Z518_06511	Q483R(-3.667)
Z518_03491	M470T(-4.777) T116S(-2.734)	Z518_05038	A342V(-3.956)
Z518_00861	E22G(-3.882)	Z518_05530	E448A(-4.149)
Z518_08722	F88S(-5.100)	Z518_02518	R73G(-4.349)
Z518_03965	P148A(-7.616)	Z518_11113	T397A(-3.087)
Z518_05978	G199S(-3.167)	Z518_02095	P229S(-7.911)
Z518_01213	M240T(-5.670)	Z518_06404	G331A(-3.667) R161P(-3.000) L159P(-7.000) P111T(-6.333)
Z518_01264	F236S(-7.800)	Z518_05581	F230I(-5.122)
Z518_06131	D98G(-6.193) S168N(-2.631)	Z518_00556	D237N(-2.982)
Z518_11314	E259G(-4.615)	Z518_03410	G34S(-3.279)
Z518_08776	A172G(-3.125)	Z518_10764	D303G(-3.706)
Z518_07163	V199A(-3.589)	Z518_02569	L548F(-2.883)
Z518_06134	G166D(-5.069)	Z518_11006	D375G(-7.000)
Z518_05675	L68F(-4.000)	Z518_02322	R360H(-2.720) T285M(-4.189)
Z518_00128	C119R(-11.600)	Z518_01973	T389I(-3.790)
Z518_05785	S266G(-2.875)	Z518_10186	H74Y(-3.073) R56W(-7.442)
Z518_06027	H58Y(-3.500)	Z518_08853	N166I(-3.122)
Z518_05678	D59N(-4.667)	Z518_07872	I229N(-5.311)
Z518_02416	E858K(-2.800)	Z518_09363	A311T(-2.894)
Z518_10504	Y104C(-9.000)	Z518_05752	G851E(-3.200)
Z518_08425	N260D(-2.895)	Z518_03989	Y322H(-4.851)
Z518_04450	V329A(-3.367)	Z518_02108	P128S(-7.722)
Z518_02801	Q153R(-3.883)	Z518_04032	G760S(-3.033)
Z518_04814	S206L(-4.892) G269D(-4.037)	Z518_08749	C31F(-6.242)
Z518_10033	A103G(-4.000)	Z518_01288	V84A(-3.161) N180H(-4.508)
Z518_08476	P72L(-3.671) P72S(-3.807)	Z518_03003	A664S(-2.573)
Z518_10558	P74S(-7.089)	Z518_00060	P849S(-5.458)
Z518_08479	N107T(-4.472)	Z518_04509	P249L(-9.252)
Z518_05485	G266S(-3.556)	Z518_00424	E106Q(-2.526)
Z518_09893	C231Y(-10.817)	Z518_10742	D75V(-6.669)
Z518_09213	S156P(-2.983)	Z518_05452	D105G(-6.139)
Z518_02116	A199V(-3.900)	Z518_07465	N77K(-6.000) R75H(-5.000)
Z518_01293	L44P(-6.907)	Z518_02300	V227A(-3.365)
Z518_09264	A96V(-3.180)	Z518_10745	P103L(-3.232)
Z518_06002	I360T(-4.217)	Z518_05926	A58D(-3.622)
Z518_07725	H57Q(-2.542)	Z518_07417	P216S(-4.067)
Z518_06112	N406D(-2.963)	Z518_04945	P184S(-7.675)
Z518_10994	P285L(-4.272)	Z518_02351	L645P(-4.184)
Z518_00628	V64D(-3.470)	Z518_01212	E171V(-3.000)
Z518_00738	L128F(-2.648)	Z518_04948	L193S(-5.567)
Z518_01138	A186V(-4.000)	Z518_10689	Y109C(-3.336)
Z518_03011	P61L(-4.687)	Z518_06821	F212S(-2.708)
Z518_10365	H320Y(-2.569)	Z518_05840	R459T(-3.133)
Z518_08400	D205N(-3.104)	Z518_00282	D224Y(-5.778) D398G(-6.867)
Z518_06637	P264L(-2.516)	Z518_01895	S289L(-2.633)
Z518_02552	L295F(-3.452) G283A(-4.213) A55V(-3.852)	Z518_05399	R624Q(-2.667)
Z518_08510	T432I(-2.578)	Z518_08885	T188I(-5.811)
Z518_10839	Y33N(-6.791) S48F(-5.242) W106R(-13.511)	Z518_07272	G441S(-4.258)
Z518_07669	P337S(-5.263)	Z518_01266	T373R(-5.417)
Z518_04675	V52A(-3.707)	Z518_08146	K272E(-2.584)
Z518_06441	W163R(-4.783) L112S(-4.856) I98T(-3.383)	Z518_00127	Y255H(-3.924)
Z518_05460	W489C(-12.294)	Z518_02632	P10L(-10.000)
Z518_07473	S156P(-3.115)	Z518_03190	D147G(-5.804)
Z518_03921	G129E(-7.933) E158K(-3.987)	Z518_01269	P513R(-3.700)
Z518_08928	G405D(-4.232)	Z518_10032	T26S(-3.938)
Z518_07425	M225I(-2.867) G194S(-5.167)	Z518_05099	G123E(-6.119)
Z518_01309	K90Q(-2.628)	Z518_02380	H468Y(-3.967)
Z518_06444	Y321F(-3.066)	Z518_09951	N175T(-4.100)
Z518_05463	K40Q(-2.752)	Z518_03313	P563L(-2.556)
Z518_07700	D59G(-3.658)	Z518_06939	S213P(-4.429)
Z518_09981	F402L(-4.329) W265R(-11.419) Y234H(-2.780) R189G(-6.667)	Z518_03945	F187S(-7.578)
Z518_09599	G188C(-9.000)	Z518_11177	R4W(-3.336)
Z518_08890	P91L(-10.000) G173R(-8.000)	Z518_06358	E436V(-5.250)
Z518_02362	L116P(-5.863)	Z518_11019	H136Q(-2.524)
Z518_08842	A200V(-2.850) P109L(-7.184)	Z518_10196	A148T(-3.035)
Z518_01113	T65A(-5.000)	Z518_06468	G335E(-2.909)
Z518_10814	H140Y(-2.789)	Z518_03996	G391S(-5.253)
Z518_04268	E62V(-2.584)	Z518_10420	Q174P(-2.509)
Z518_00293	K367R(-3.000)	Z518_10038	G116D(-7.000)
Z518_03621	Q137P(-3.037)	Z518_07250	P983S(-6.002)
Z518_03239	N140I(-9.000)	Z518_03838	G269V(-2.991)
Z518_10236	T2I(-2.558)	Z518_05711	G41D(-3.836)
Z518_10346	T85S(-4.000)	Z518_03257	S598F(-2.946) D1168A(-3.350)
Z518_06037	R312P(-2.633)	Z518_00263	V116A(-3.450) M171T(-5.310) L172P(-5.824)
Z518_03043	P257R(-8.572)	Z518_09215	A54T(-3.667)
Z518_11131	L525V(-2.540) K176I(-3.983)	Z518_07775	S2F(-2.617)
Z518_09574	E103G(-2.723)	Z518_05604	P106T(-4.872)
Z518_06312	A95T(-3.494)	Z518_07885	G443R(-7.600)
Z518_05331	G670S(-6.000)	Z518_05181	S103L(-3.117)
Z518_02587	I377T(-3.694)	Z518_09898	G308R(-6.367)
Z518_04982	K240E(-3.897)	Z518_09108	P70S(-7.433)
Z518_04302	E2001G(-2.615)	Z518_00108	R323H(-2.548)
Z518_10517	G655S(-5.900)	Z518_07778	K75R(-3.000)
Z518_07457	L205P(-4.076)	Z518_06165	F40L(-3.769)
Z518_04985	A71T(-4.000) D48G(-7.000)	Z518_05607	F77L(-6.000)
Z518_01991	L45R(-6.000)	Z518_02080	A18V(-2.875)
Z518_05385	V108A(-3.890)	Z518_09651	F291L(-4.467) D394G(-2.759)
Z518_02391	A312T(-3.467) C158S(-4.200) A142T(-4.000)	Z518_03535	P151L(-9.667)
Z518_10046	G193S(-2.733)	Z518_08670	P41L(-3.179)
Z518_05337	A106V(-3.567) W142G(-12.267)	Z518_02554	A29P(-4.857) I186N(-6.213)
Z518_09113	F584L(-5.280)	Z518_01051	R455C(-6.531)
Z518_05969	N87S(-2.625)	Z518_06058	Y519H(-2.791)
Z518_04878	A134T(-2.670)	Z518_11101	R140W(-7.720)
Z518_03375	Q29P(-6.000) R162C(-8.000)	Z518_06550	A131V(-3.008)
Z518_08874	H888L(-6.385)	Z518_03920	R105W(-3.308)
Z518_05612	G300A(-5.315)	Z518_07582	D327E(-2.791) L464F(-3.909)
Z518_01145	N226S(-4.750)	Z518_11152	I202S(-2.824) Q27L(-4.408)
Z518_11353	Q104H(-4.051)	Z518_09073	T180P(-6.000)
		Z518_04430	S196T(-3.000)
		Z518_06443	D117G(-4.183)
		Z518_03699	Y108C(-3.557)
		Z518_11045	S226L(-2.707)
		Z518_01961	G217C(-3.033)
		Z518_09822	G116S(-3.602) T181A(-4.767)
		Z518_06968	E140G(-2.680)
		Z518_05307	T299I(-5.247)
		Z518_06497	M97V(-3.195)
		Z518_04326	V38F(-2.623)
		Z518_01854	L105P(-7.000) L100S(-6.000) T37A(-5.000)
		Z518_07812	N99Y(-5.074)
		Z518_10923	H518P(-8.746)
		Z518_07231	N19I(-6.667) A10V(-3.408)
		Z518_00292	A418V(-3.081) F227S(-6.999)
		Z518_08263	K190R(-2.688)
		Z518_08895	P182T(-2.949)
		Z518_00608	K276E(-3.867)
		Z518_02690	F312S(-7.864)
		Z518_06194	H121R(-7.330)
		Z518_07649	G385D(-6.545)
		Z518_07127	R171S(-4.150)
		Z518_05055	G53V(-2.821)
		Z518_00298	F293L(-2.521)
		Z518_11329	G173C(-4.361)
		Z518_00522	E198G(-3.228)
		Z518_11130	T143I(-3.452)
		Z518_08434	R717W(-7.394)
		Z518_02586	G234A(-5.067)
		Z518_03519	G89D(-6.500)
		Z518_10152	G13R(-7.667)
		Z518_03371	F138L(-4.844)
		Z518_01990	N181S(-4.100)
		Z518_06475	L153S(-3.951)
		Z518_04826	T272I(-4.805) S337L(-4.567)
		Z518_00469	E20G(-5.167)
		Z518_08980	Y160C(-4.831)
		Z518_03955	D432N(-2.803)
		Z518_08822	A179T(-4.000) T167I(-6.000)
		Z518_04355	D196N(-3.097)
		Z518_10096	G38D(-7.000)
		Z518_02816	E202G(-4.429)
		Z518_00112	F29I(-3.767)
		Z518_11029	I418T(-3.842)
		Z518_07260	R1165H(-3.833)
		Z518_05497	F599V(-3.539) Y559C(-7.867)
		Z518_05229	R91G(-3.738)
		Z518_08134	A131V(-3.817)
		Z518_07785	D398N(-3.910)
		Z518_07263	G133S(-4.757)
		Z518_01147	P64L(-6.191) P31L(-3.565)
		Z518_07895	K145E(-2.614)
		Z518_09500	I233T(-3.471)
		Z518_01889	A81P(-2.506)
		Z518_00118	P160L(-9.917)
		Z518_08769	P45L(-3.938)
		Z518_04794	T425A(-3.047)
		Z518_00551	L412S(-2.700)
		Z518_10377	Y175H(-5.000) L276H(-7.000) H530Y(-6.000)
		Z518_10219	W18R(-7.274)
		Z518_06450	F255L(-5.933)
		Z518_00080	L233P(-5.503)
		Z518_11162	T391A(-3.456)
		Z518_07434	E441G(-2.875)
		Z518_01586	R105C(-3.840)
		Z518_06453	G32S(-5.950)
		Z518_05472	G531D(-6.657)
		Z518_03301	T206I(-2.600)
		Z518_05946	I151T(-4.000)
		Z518_07959	L274P(-4.066)
		Z518_04965	C43R(-11.400)
		Z518_09832	P3L(-4.282)
		Z518_01390	G261R(-2.916)
		Z518_09883	R16C(-8.000) P66L(-10.000) F124S(-8.000) L155Q(-6.000) E368G(-7.000)
		Z518_04336	L225F(-2.676)
		Z518_03245	L328P(-4.409) A432V(-3.440)
		Z518_08380	Y85C(-8.300) A480V(-3.194)
		Z518_00883	A17V(-3.833)
		Z518_07763	G81V(-4.231)
		Z518_06150	A59T(-2.818)
		Z518_09254	P190L(-4.164)
		Z518_05121	L404S(-4.268)
		Z518_04030	V396F(-2.542)
		Z518_00886	A115P(-3.100)
		Z518_05753	L91P(-4.817)
		Z518_04662	G212S(-3.685)
		Z518_06678	E93K(-2.581)
		Z518_06156	I467T(-3.241)
		Z518_04507	D134N(-4.323)
		Z518_04084	L57P(-5.737)
		Z518_03577	D151G(-7.000) R115G(-7.000) P38L(-10.000) S20L(-6.000) M1I(-4.000)
		Z518_05450	W48R(-3.667) S72R(-4.000)
		Z518_03687	C108Y(-5.462)
		Z518_03419	R31C(-4.248)
		Z518_06905	D729G(-3.270)
		Z518_04311	D155G(-6.767) Y154H(-4.833)
		Z518_07937	E104G(-3.217)
		Z518_03330	A471V(-3.867) T433A(-3.200)
		Z518_00476	D55V(-6.845) W63G(-2.667)
		Z518_06434	I94T(-3.769)
		Z518_02599	F92L(-5.937)
		Z518_04994	D484N(-2.672)
		Z518_11036	D162G(-4.359)
		Z518_07308	R101G(-5.918)
		Z518_10055	A501V(-3.132)
		Z518_03965	P148A(-7.616)
		Z518_07469	G160R(-3.317)
		Z518_04997	M85I(-4.000)
		Z518_04207	G27D(-6.358)
		Z518_01735	L292F(-3.143)
		Z518_06870	D169G(-6.000)
		Z518_05621	P109H(-4.436) Y181H(-4.051)
		Z518_04640	A39G(-4.000) D43G(-7.000)
		Z518_02719	L103P(-6.315)
		Z518_11314	G181S(-5.737)
		Z518_05150	E173K(-3.874)
		Z518_03387	P32T(-7.159)
		Z518_09867	Q32L(-2.772)
		Z518_07163	A49D(-5.882)
		Z518_06605	Y75H(-4.585)
		Z518_02520	G58R(-5.962)
		Z518_02630	T75A(-5.000) Y148S(-8.129)
		Z518_01157	M497V(-3.618)
		Z518_01789	F511L(-3.688)
		Z518_09128	L139P(-5.992)
		Z518_00400	L255F(-4.000)
		Z518_05675	L68F(-4.000) D46G(-7.000)
		Z518_00128	C119R(-11.600) P126R(-8.963)
		Z518_06608	R141C(-7.947)
		Z518_05785	N172H(-2.875) S266G(-2.875)
		Z518_03033	P697A(-3.659)
		Z518_00403	S100G(-4.000)
		Z518_07059	E434G(-3.725)
		Z518_02684	V536A(-2.685)
		Z518_06078	Y224D(-8.009)
		Z518_11121	A1102V(-2.989)
		Z518_10504	Y104C(-9.000)
		Z518_08425	N260D(-2.895)
		Z518_10614	K215R(-2.686) D1055H(-2.834)
		Z518_09093	P277L(-8.583)
		Z518_04450	A185V(-3.650)
		Z518_04814	S206L(-4.892) G269D(-4.037)
		Z518_10033	A103G(-4.000)
		Z518_07337	S59R(-3.632)
		Z518_02962	H123Q(-5.276)
		Z518_07447	E243K(-2.567) H221Q(-4.017)
		Z518_03362	P111S(-5.542)
		Z518_06466	K199R(-2.505)
		Z518_03994	E121G(-3.471)
		Z518_09261	T488I(-4.637)
		Z518_09893	V167A(-4.000)
		Z518_10087	D45N(-3.378)
		Z518_04978	N170D(-3.494)
		Z518_10311	L216F(-3.042)
		Z518_09845	I471T(-4.043)
		Z518_02116	A199V(-3.900)
		Z518_01245	K165E(-3.133)
		Z518_07725	H57Q(-2.542)
		Z518_06112	N406D(-2.963)
		Z518_10994	P285L(-4.272)
		Z518_05653	Y429C(-6.098) W81R(-13.494)
		Z518_00106	D72N(-5.000)
		Z518_10836	D338H(-4.652)
		Z518_01296	P317L(-3.242)
		Z518_04782	C248G(-11.740)
		Z518_01138	H178N(-7.000)
		Z518_08400	D205N(-3.104)
		Z518_08286	R45W(-2.833)
		Z518_08018	L647P(-2.631)
		Z518_06637	P264L(-2.516)
		Z518_02552	L295F(-3.452) G283A(-4.213) A55T(-3.841) I54N(-6.092)
		Z518_04043	E1370G(-4.400)
		Z518_11397	D248G(-3.520)
		Z518_07669	R550W(-3.862)
		Z518_11239	P347L(-6.495)
		Z518_05075	R133K(-2.567)
		Z518_00432	A88V(-3.807)
		Z518_08179	I319M(-2.714)
		Z518_05027	F135L(-5.392)
		Z518_01574	L168V(-2.751)
		Z518_06441	W163R(-4.783)
		Z518_03921	G129E(-7.933) E158K(-3.987)
		Z518_02448	I167T(-4.068)
		Z518_07315	P69Q(-8.000)
		Z518_06492	G194S(-5.600)
		Z518_05934	P144S(-5.435)
		Z518_09596	A15T(-3.156)
		Z518_07425	M225I(-2.867) G194S(-5.167)
		Z518_03340	K164E(-2.817)
		Z518_01309	K370T(-4.276)
		Z518_10694	L176F(-3.933)
		Z518_06966	S713F(-2.817)
		Z518_06444	A275D(-2.958)
		Z518_00596	L41P(-3.176)
		Z518_04372	Y175D(-7.333)
		Z518_07476	P48L(-6.369)
		Z518_07700	T432I(-5.867)
		Z518_01852	G172E(-7.860)
		Z518_09599	M203T(-5.154)
		Z518_08890	G173R(-8.000)
		Z518_01271	Y166H(-4.837)
		Z518_08842	A200V(-2.850)
		Z518_03394	L146F(-3.064)
		Z518_06612	P6L(-5.655) W59R(-5.572)
		Z518_06498	L55S(-5.708)
		Z518_08893	D167N(-4.794)
		Z518_02255	A108V(-3.202)
		Z518_04650	E253G(-3.154) V367A(-3.237)
		Z518_00293	S337Y(-3.200) R303L(-3.710)
		Z518_03511	Y254H(-4.885)
		Z518_03239	N140I(-9.000) A137T(-4.000)
		Z518_08628	Y133H(-3.300)
		Z518_09296	P337T(-5.633)
		Z518_07125	T246I(-4.089)
		Z518_11217	R79H(-3.933)
		Z518_06144	R55S(-6.000)
		Z518_10346	T85S(-4.000)
		Z518_06618	G26D(-5.367)
		Z518_05527	A447T(-3.542)
		Z518_06195	A373G(-3.989)
		Z518_00079	A104S(-2.804)
		Z518_08590	P146L(-8.490)
		Z518_08432	P438R(-7.900)
		Z518_06669	N568S(-4.321)
		Z518_04075	V135D(-6.393)
		Z518_01081	Y50C(-3.350)
		Z518_02426	I257F(-2.502)
		Z518_11131	S317F(-5.226)
		Z518_06944	P128L(-4.250) S135G(-4.000)
		Z518_05331	F996L(-6.000)
		Z518_01919	P315Q(-7.815)
		Z518_02587	I377T(-3.694)
		Z518_04982	K240E(-3.897)
		Z518_04460	V84A(-2.790)
		Z518_02811	D105G(-4.456)
		Z518_02230	A966G(-3.288)
		Z518_03321	N72D(-3.885)
		Z518_10094	G156S(-6.000) Y147C(-9.000)
		Z518_09220	C382Y(-8.967)
		Z518_01991	S31P(-5.000) L45R(-6.000)
		Z518_10046	R840G(-2.628) I153T(-3.544)
		Z518_05495	H420D(-8.700)
		Z518_07100	T856A(-3.458)
		Z518_11078	D157G(-5.867)
		Z518_04878	A134T(-2.670)
		Z518_04356	A387T(-3.733)
		Z518_06751	H273R(-7.400)
		Z518_00113	G204S(-6.000)
		Z518_03375	L152R(-6.000) R162C(-8.000)
		Z518_00745	E537V(-2.744)
		Z518_01145	N226S(-4.750)
		Z518_06280	I300T(-3.405)
		Z518_06644	A84V(-3.867)
		Z518_06122	G132V(-4.985)
		Z518_05031	S275L(-3.489)
