# Supplementary material for: Genomic Understanding of an Infectious Brain Disease from the Desert
Source: G3 (Bethesda). 2018 Jan 11;8(3):909–22. doi: 10.1534/g3.117.300421 (PMC5844311; doi:10.1534/g3.117.300421)
Supplement: Supplementary file 4 [file 909TableS3.xlsx]

## Sheet: TableS11_derma
Table S3: expanded GO categories between the neurotropic species
GO-ID	Term	P-Value
GO:0044444	cytoplasmic part	1,92E-01
GO:0032991	macromolecular complex	3,52E-04
GO:0005737	cytoplasm	4,29E-01
GO:1990904	ribonucleoprotein complex	8,78E+00
GO:0030529	intracellular ribonucleoprotein complex	8,78E+00
GO:0005198	structural molecule activity	1,90E+01
GO:0005840	ribosome	4,37E+01
GO:0003735	structural constituent of ribosome	4,37E+01
GO:0006412	translation	6,38E+01
GO:0043043	peptide biosynthetic process	7,08E+01
GO:0006518	peptide metabolic process	1,01E+02
GO:0017111	nucleoside-triphosphatase activity	1,01E+01
GO:0005622	intracellular	1,06E+00
GO:0044464	cell part	1,38E+02
GO:0005623	cell	1,38E+02
GO:0016462	pyrophosphatase activity	1,42E+00
GO:0032553	ribonucleotide binding	1,53E+02
GO:0001883	purine nucleoside binding	1,58E+02
GO:0032555	purine ribonucleotide binding	1,58E+02
GO:0032550	purine ribonucleoside binding	1,58E+02
GO:0032549	ribonucleoside binding	1,58E+02
GO:0001882	nucleoside binding	1,62E+02
GO:0017076	purine nucleotide binding	1,65E+02
GO:0097367	carbohydrate derivative binding	1,67E+02
GO:0015078	hydrogen ion transmembrane transporter activity	1,69E+02
GO:0016818	hydrolase activity, acting on acid anhydrides, in phosphorus-containing anhydrides	1,74E+02
GO:0043604	amide biosynthetic process	1,77E+02
GO:0043228	non-membrane-bounded organelle	1,93E+02
GO:0043232	intracellular non-membrane-bounded organelle	1,93E+02
GO:0016469	proton-transporting two-sector ATPase complex	1,97E+02
GO:1901566	organonitrogen compound biosynthetic process	2,05E+02
GO:0016817	hydrolase activity, acting on acid anhydrides	2,12E+02
GO:1902600	hydrogen ion transmembrane transport	2,36E+02
GO:0044424	intracellular part	2,43E+02
GO:0035639	purine ribonucleoside triphosphate binding	2,70E+02
GO:0033177	proton-transporting two-sector ATPase complex, proton-transporting domain	2,75E+02
GO:0043603	cellular amide metabolic process	3,22E+02
GO:0015992	proton transport	3,30E+02
GO:0006818	hydrogen transport	3,30E+02
