# Supplementary material for: Genomic Understanding of an Infectious Brain Disease from the Desert
Source: G3 (Bethesda). 2018 Jan 11;8(3):909–22. doi: 10.1534/g3.117.300421 (PMC5844311; doi:10.1534/g3.117.300421)
Supplement: Supplementary file 5 [file 909TableS4.xlsx]

## Sheet: TableS12 bantiana
Table S4: expanded GO categories between the neurotropic species
GO-ID	Term	P-Value
GO:1901566	organonitrogen compound biosynthetic process	3,66E-01
GO:0005737	cytoplasm	1,11E+00
GO:0032991	macromolecular complex	4,07E+00
GO:0043604	amide biosynthetic process	4,16E+00
GO:0006412	translation	7,77E+00
GO:0043043	peptide biosynthetic process	8,74E+00
GO:0043603	cellular amide metabolic process	8,92E+00
GO:0006518	peptide metabolic process	1,30E+01
GO:1990904	ribonucleoprotein complex	4,47E+01
GO:0030529	intracellular ribonucleoprotein complex	4,47E+01
GO:0005622	intracellular	5,04E+01
GO:0044464	cell part	6,59E+01
GO:0005623	cell	6,59E+01
GO:0044444	cytoplasmic part	7,42E+01
GO:1901564	organonitrogen compound metabolic process	9,00E+01
GO:0005198	structural molecule activity	1,03E+02
GO:0044424	intracellular part	1,24E+02
GO:0043228	non-membrane-bounded organelle	1,45E+02
GO:0043232	intracellular non-membrane-bounded organelle	1,45E+02
GO:0003743	translation initiation factor activity	2,45E+01
GO:0005840	ribosome	2,51E+02
GO:0003735	structural constituent of ribosome	2,51E+02
