# Supplementary material for: Genomic Understanding of an Infectious Brain Disease from the Desert
Source: G3 (Bethesda). 2018 Jan 11;8(3):909–22. doi: 10.1534/g3.117.300421 (PMC5844311; doi:10.1534/g3.117.300421)
Supplement: Supplementary file 6 [file 909TableS5.xlsx]

## Sheet: Table S10_paralogs
Table S5: Expanded GO categories in paralog genes of R. mackenziei
GO-ID	Term	P-Value
GO:0044765	single-organism transport	1,27E-25
GO:1902578	single-organism localization	4,92E-26
GO:0055085	transmembrane transport	9,72E-25
GO:0005215	transporter activity	1,42E-24
GO:0006810	transport	2,51E-24
GO:0016021	integral component of membrane	3,28E-24
GO:0031224	intrinsic component of membrane	3,28E-24
GO:0051234	establishment of localization	3,40E-24
GO:0043492	ATPase activity, coupled to movement of substances	3,47E-24
GO:0051179	localization	1,52E-23
GO:0022857	transmembrane transporter activity	2,49E-23
GO:0042626	ATPase activity, coupled to transmembrane movement of substances	2,71E-23
GO:0015399	primary active transmembrane transporter activity	1,98E-22
GO:0015405	P-P-bond-hydrolysis-driven transmembrane transporter activity	1,98E-22
GO:0016820	hydrolase activity, acting on acid anhydrides, catalyzing transmembrane movement of substances	5,11E-22
GO:0044699	single-organism process	7,03E-21
GO:0016887	ATPase activity	2,03E-20
GO:0042623	ATPase activity, coupled	1,12E-19
GO:0016020	membrane	2,21E-19
GO:0044425	membrane part	8,02E-19
GO:0022804	active transmembrane transporter activity	1,27E-17
GO:0017111	nucleoside-triphosphatase activity	6,78E-16
GO:0016462	pyrophosphatase activity	7,59E-15
GO:0016818	hydrolase activity, acting on acid anhydrides, in phosphorus-containing anhydrides	3,20E-14
GO:0016817	hydrolase activity, acting on acid anhydrides	1,28E-13
GO:0071705	nitrogen compound transport	5,06E-11
GO:0016705	oxidoreductase activity, acting on paired donors, with incorporation or reduction of molecular oxygen	2,70E-10
GO:0006820	anion transport	5,60E-09
GO:0043168	anion binding	3,25E-08
GO:0015711	organic anion transport	3,59E-08
GO:0006865	amino acid transport	4,80E-09
GO:0036094	small molecule binding	6,52E-08
GO:0043167	ion binding	9,16E-08
GO:0022891	substrate-specific transmembrane transporter activity	3,12E-07
GO:0046942	carboxylic acid transport	3,31E-07
GO:0015849	organic acid transport	3,31E-07
GO:0022892	substrate-specific transporter activity	6,84E-07
GO:1903825	organic acid transmembrane transport	5,78E-07
GO:0003333	amino acid transmembrane transport	5,78E-07
GO:0098656	anion transmembrane transport	5,78E-07
GO:0015171	amino acid transmembrane transporter activity	5,78E-07
GO:1901265	nucleoside phosphate binding	7,50E-06
GO:0000166	nucleotide binding	7,50E-06
GO:0005342	organic acid transmembrane transporter activity	1,41E-06
GO:0008514	organic anion transmembrane transporter activity	1,41E-06
GO:0046943	carboxylic acid transmembrane transporter activity	1,41E-06
GO:0008509	anion transmembrane transporter activity	1,20E-04
GO:0003824	catalytic activity	2,05E-04
GO:0008484	sulfuric ester hydrolase activity	2,10E-04
GO:0004499	N,N-dimethylaniline monooxygenase activity	4,31E-04
GO:0055114	oxidation-reduction process	5,14E-05
GO:0005506	iron ion binding	7,63E-04
GO:0003995	acyl-CoA dehydrogenase activity	9,31E-04
GO:0006811	ion transport	1,26E-03
GO:0043531	ADP binding	2,83E-03
GO:0050660	flavin adenine dinucleotide binding	3,30E-03
GO:0016709	oxidoreductase activity, acting on paired donors, with incorporation or reduction of molecular oxygen, NAD(P)H as one donor, and incorporation of one atom of oxygen	3,77E-04
GO:0020037	heme binding	4,63E-03
GO:0046906	tetrapyrrole binding	4,63E-03
GO:0034220	ion transmembrane transport	8,70E-03
GO:0097159	organic cyclic compound binding	1,25E-02
GO:1901363	heterocyclic compound binding	1,25E-02
GO:0004497	monooxygenase activity	1,56E-03
GO:0032559	adenyl ribonucleotide binding	1,59E-02
GO:0030554	adenyl nucleotide binding	1,75E-02
GO:0044763	single-organism cellular process	2,78E-02
GO:0032553	ribonucleotide binding	5,29E-01
GO:0001883	purine nucleoside binding	6,81E-01
GO:0032555	purine ribonucleotide binding	6,81E-01
GO:0032550	purine ribonucleoside binding	6,81E-01
GO:0032549	ribonucleoside binding	6,81E-01
GO:0015075	ion transmembrane transporter activity	6,98E-01
GO:0097367	carbohydrate derivative binding	7,09E-01
GO:0001882	nucleoside binding	7,35E-01
GO:0017076	purine nucleotide binding	7,92E-01
GO:0005507	copper ion binding	1,16E+00
GO:0019829	cation-transporting ATPase activity	1,21E+00
GO:0042625	ATPase coupled ion transmembrane transporter activity	1,21E+00
GO:0050661	NADP binding	2,85E+00
GO:0016491	oxidoreductase activity	6,90E+00
GO:0016787	hydrolase activity	1,81E+01
GO:0005524	ATP binding	3,05E+01
GO:0050662	coenzyme binding	4,62E+01
GO:1901657	glycosyl compound metabolic process	5,07E+00
GO:0009116	nucleoside metabolic process	5,07E+00
GO:0016627	oxidoreductase activity, acting on the CH-CH group of donors	5,31E+01
GO:0031177	phosphopantetheine binding	6,43E+01
GO:0072341	modified amino acid binding	6,43E+01
GO:0048037	cofactor binding	8,51E+01
GO:0052646	alditol phosphate metabolic process	1,27E+02
GO:0006072	glycerol-3-phosphate metabolic process	1,27E+02
GO:0044710	single-organism metabolic process	1,90E+02
GO:0071702	organic substance transport	3,34E+01
GO:0035639	purine ribonucleoside triphosphate binding	3,87E+02
GO:0019842	vitamin binding	5,10E+02
GO:0033218	amide binding	5,53E+02
GO:1901135	carbohydrate derivative metabolic process	6,37E+02
GO:0016712	oxidoreductase activity, acting on paired donors, with incorporation or reduction of molecular oxygen, reduced flavin or flavoprotein as one donor, and incorporation of one atom of oxygen	6,51E+02
GO:0004100	chitin synthase activity	8,20E+02
GO:0016901	oxidoreductase activity, acting on the CH-OH group of donors, quinone or similar compound as acceptor	8,20E+02
GO:1901073	glucosamine-containing compound biosynthetic process	8,20E+02
GO:0042886	amide transport	8,20E+02
GO:0046349	amino sugar biosynthetic process	8,20E+02
GO:0006857	oligopeptide transport	8,20E+02
GO:0070588	calcium ion transmembrane transport	8,20E+02
GO:0004368	glycerol-3-phosphate dehydrogenase activity	8,20E+02
GO:0006023	aminoglycan biosynthetic process	8,20E+02
GO:0006031	chitin biosynthetic process	8,20E+02
GO:0015833	peptide transport	8,20E+02
GO:0005315	inorganic phosphate transmembrane transporter activity	9,83E+02
GO:0016653	oxidoreductase activity, acting on NAD(P)H, heme protein as acceptor	9,83E+02
GO:1901677	phosphate transmembrane transporter activity	9,83E+02
GO:0003958	NADPH-hemoprotein reductase activity	9,83E+02
GO:0006817	phosphate ion transport	9,83E+02
