# Supplementary material for: Genomic Understanding of an Infectious Brain Disease from the Desert
Source: G3 (Bethesda). 2018 Jan 11;8(3):909–22. doi: 10.1534/g3.117.300421 (PMC5844311; doi:10.1534/g3.117.300421)
Supplement: Supplementary file 7 [file 909TableS6.xlsx]

## Sheet: black yeast deleted
Table S6: Singleton proteins found in R. mackenziei
Gene ID	Best hit BlastP	Identity	Converage	p-value
Z518_00047	Pseudoalteromonas sp. P1-9	0.54	0.36	0.006
Z518_00078	No hits found
Z518_00087	Pseudogymnoascus sp. VKM F-3775	0.92	0.33	3e-23
Z518_00098	Cladophialophora immunda	0.87	0.33	4e-101
Z518_00100	Oidiodendron maius Zn	0.82	0.39	3e-121
Z518_00106	Aspergillus flavus NRRL3357	0.83	0.43	3e-45
Z518_00128	Phaeomoniella chlamydospora	0.94	0.59	4e-67
Z518_00133	Exophiala dermatitidis NIH/UT8656	0.33	0.71	3e-11
Z518_00173	Exophiala oligosperma	0.89	0.43	4e-33
Z518_00188	Metarhizium acridum CQMa 102	0.89	0.45	4e-39
Z518_00191	Anas platyrhynchos	0.73	0.38	5.2
Z518_00215	Otolemur garnettii	0.7	0.27	2.3
Z518_00238	Fusarium oxysporum f. sp. conglutinans race 2 54008	0.83	0.46	2e-129
Z518_00243	Phaeoacremonium minimum UCRPA7	0.67	0.5	3e-05
Z518_00245	Pseudogymnoascus sp. VKM F-4281 (FW-2241)	0.58	0.34	5e-17
Z518_00267	Capronia epimyces CBS 606.96	0.86	0.34	4e-24
Z518_00268	Marssonina brunnea f. sp. 'multigermtubi' MB_m1	0.75	0.25	5e-48
Z518_00270	[Xylona heveae TC161	0.97	0.46	6e-56
Z518_00271	Coniosporium apollinis CBS 100218	0.87	0.48	1e-55
Z518_00274	Phaeomoniella chlamydospora	0.71	0.48	1e-135
Z518_00305	Ancylostoma ceylanicum	0.63	0.28	0.044
Z518_00311	Nectria haematococca mpVI 77-13-4	0.98	0.54	1e-23
Z518_00316	Trichoderma virens Gv29-8	0.99	0.57	0
Z518_00320	Fonsecaea pedrosoi CBS 271.37	0.98	0.45	4e-87
Z518_00330	Metarhizium acridum CQMa 102	0.86	0.47	2e-53
Z518_00336	Trichoderma virens Gv29-8	0.25	0.63	0.076
Z518_00339	Capronia epimyces CBS 606.96	0.14	0.3	2e-16
Z518_00350	No hits found
Z518_00351	Aspergillus parasiticus SU-1	0.83	0.47	1e-127
Z518_00352	No hits found
Z518_00358	Fonsecaea pedrosoi CBS 271.37	0.99	0.39	6e-33
Z518_00368	Exophiala xenobiotica	0.39	0.82	2e-14
Z518_00383	Oidiodendron maius Zn	0.95	0.33	1e-32
Z518_00384	Coniosporium apollinis CBS 100218	0.94	0.48	5e-68
Z518_00399	Talaromyces islandicus	0.98	0.51	9e-121
Z518_00438	[Metarhizium robertsii ARSEF 23	0.69	0.33	3e-14
Z518_00467	[Exophiala xenobiotica	0.19	0.45	5e-15
Z518_00476	Exophiala spinifera	0.85	0.35	2e-07
Z518_00483	Rhinocladiella mackenziei CBS 650.93	0.47	0.32	4.4
Z518_00491	Rhinocladiella mackenziei CBS 650.93	0.15	0.45	6.3
Z518_00508	Phycomyces blakesleeanus NRRL 1555(-)	0.27	0.44	1.5
Z518_00524	Penicillium freii	0.65	0.33	6e-37
Z518_00534	Rhinocladiella mackenziei CBS 650.93	0.49	0.38	5.6
Z518_00537	Trichoderma gamsii	0.78	0.44	8e-08
Z518_00538	Exophiala spinifera	0.97	0.38	2e-47
Z518_00567	Thielavia terrestris NRRL 8126	0.94	0.42	8e-40
Z518_00568	Penicillium griseofulvum	0.83	0.48	7e-37
Z518_00589	Rhinocladiella mackenziei CBS 650.93	0.64	0.36	0.013
Z518_00605	Cordyceps confragosa RCEF 1005	0.83	0.47	1e-50
Z518_00631	[Exophiala spinifera	0.46	0.56	3e-41
Z518_00633	Exophiala xenobiotica	0.56	0.45	2e-12
Z518_00643	Xylona heveae TC161	0.87	0.48	4e-24
Z518_00653	Microsporum gypseum CBS 118893	0.95	0.4	7e-105
Z518_00654	Aspergillus flavus AF70	0.9	0.23	0.25
Z518_00659	Bipolaris sorokiniana ND90Pr	0.92	0.4	5e-124
Z518_00662	Bipolaris sorokiniana ND90Pr	0.69	0.6	2e-165
Z518_00664	Bipolaris sorokiniana ND90Pr	0.93	0.38	8e-92
Z518_00669	Oidiodendron maius Zn	0.94	0.43	1e-101
Z518_00695	No hits found
Z518_00721	Macrophomina phaseolina MS6	0.93	0.5	1e-67
Z518_00722	Scedosporium apiospermum	0.74	0.53	9e-47
Z518_00723	Nectria haematococca mpVI 77-13-4	0.83	0.52	4e-29
Z518_00730	Aspergillus oryzae RIB40	0.5	0.55	5e-25
Z518_00734	Fusarium fujikuroi IMI 58289	0.53	0.45	2e-23
Z518_00735	Fusarium avenaceum	0.81	0.53	3e-33
Z518_00736	Fusarium verticillioides 7600	0.99	0.59	2e-106
Z518_00746	Exophiala sideris	0.53	0.23	5.1
Z518_00767	Capronia semi-immersa	0.67	0.43	0.01
Z518_00774	Parastagonospora nodorum SN15	0.85	0.43	3e-05
Z518_00775	Capronia semi-immersa	0.57	0.32	5e-12
Z518_00803	Brevibacillus brevis	0.36	0.36	1.7
Z518_00835	Exophiala oligosperma	0.48	0.38	2e-06
Z518_00892	Oidiodendron maius Zn	0.77	0.45	0.0001
Z518_00896	Oidiodendron maius Zn	0.99	0.35	0
Z518_00898	Rhinocladiella mackenziei CBS 650.93	0.67	0.43	5e-28
Z518_00911	Coccidioides immitis RMSCC 3703	0.98	0.51	4e-53
Z518_00927	Neofusicoccum parvum UCRNP2	0.91	0.45	3e-77
Z518_00961	No hits found
Z518_00991	Scedosporium apiospermum	0.28	0.72	0.092
Z518_01030	Fusarium verticillioides 7600	0.87	0.46	1e-32
Z518_01031	Stachybotrys chlorohalonata IBT 40285	0.61	0.4	0.35
Z518_01042	Pelodiscus sinensis	0.25	0.49	0.0006
Z518_01043	Aspergillus calidoustus	0.88	0.35	6e-29
Z518_01047	Colletotrichum incanum	0.93	0.58	7e-86
Z518_01102	Penicillium griseofulvum	0.93	0.31	0.14
Z518_01104	Cladophialophora bantiana CBS 173.52	0.71	0.36	4e-09
Z518_01108	No hits found
Z518_01113	No hits found
Z518_01118	No hits found
Z518_01139	No hits found
Z518_01151	Talaromyces islandicus	0.99	0.39	3e-83
Z518_01180	Endocarpon pusillum Z07020	0.96	0.57	3e-63
Z518_01209	Cladophialophora bantiana CBS 173.52	0.74	0.32	2e-07
Z518_01228	No hits found
Z518_01228	No hits found
Z518_01239	Rhinocladiella mackenziei CBS 650.93	0.25	0.69	0.004
Z518_01242	Baudoinia panamericana UAMH 10762	0.8	0.59	2e-82
Z518_01242	Baudoinia panamericana UAMH 10762	0.8	0.59	8e-84
Z518_01261	Cladophialophora psammophila CBS 110553	0.92	0.31	1e-11
Z518_01261	Cladophialophora psammophila CBS 110553	0.92	0.31	4e-11
Z518_01269	Neonectria ditissima	0.99	0.44	8e-147
Z518_01269	Neonectria ditissima	0.99	0.44	8e-147
Z518_01288	Streptomyces sp. NRRL S-1824	0.98	0.74	6e-138
Z518_01290	Glarea lozoyensis ATCC 20868	0.98	0.57	5e-71
Z518_01290	Glarea lozoyensis ATCC 20868	0.98	0.57	2e-72
Z518_01299	Cladophialophora immunda	0.93	0.47	3e-07
Z518_01300	No hits found
Z518_01354	Phialocephala scopiformis	0.71	0.55	2e-24
Z518_01376	Exophiala aquamarina CBS 119918	0.84	0.42	7e-14
Z518_01471	Rhinocladiella mackenziei CBS 650.93	0.4	0.38	5.1
Z518_01536	[Hirsutella minnesotensis 3608	0.68	0.34	8e-16
Z518_01593	Fonsecaea multimorphosa CBS 102226	0.49	0.27	0.002
Z518_01627	Laccaria bicolor S238N-H82	0.82	0.25	2
Z518_01633	Rosellinia necatrix	0.98	0.51	3e-168
Z518_01634	Tuber melanosporum Mel28	0.62	0.28	1e-44
Z518_01635	Fusarium oxysporum Fo5176	0.82	0.36	4e-26
Z518_01637	Rhinocladiella mackenziei CBS 650.93	0.36	0.3	1.9
Z518_01641	Exophiala aquamarina CBS 119918	0.85	0.48	7e-46
Z518_01665	No hits found
Z518_01749	Colletotrichum nymphaeae SA-01	0.74	0.4	5e-07
Z518_01762	Aureobasidium melanogenum CBS 110374	0.59	0.36	2e-14
Z518_01763	Glarea lozoyensis ATCC 20868	0.62	0.33	6e-17
Z518_01764	Glarea lozoyensis ATCC 20868	0.76	0.36	7e-26
Z518_01777	Oidiodendron maius Zn	0.8	0.93	0
Z518_01806	Fusarium oxysporum f. sp. raphani 54005	0.93	0.39	2e-59
Z518_01828	Rhinocladiella mackenziei CBS 650.93	0.88	0.47	2e-101
Z518_01830	Photobacterium aphoticum	0.73	0.4	0.13
Z518_01847	Fonsecaea monophora	0.42	0.34	6e-05
Z518_01854	Rhinocladiella mackenziei CBS 650.93	0.59	0.29	8.2
Z518_01858	Verticillium longisporum	0.69	0.51	2e-76
Z518_01875	Exophiala aquamarina CBS 119918	0.57	0.49	5e-32
Z518_01876	Rhinocladiella mackenziei CBS 650.93	0.72	0.56	3e-16
Z518_01990	Exophiala oligosperma	0.96	0.43	3e-59
Z518_01991	No hits found
Z518_02003	Baudoinia panamericana UAMH 10762	0.96	0.37	2e-29
Z518_02041	No hits found
Z518_02063	No hits found
Z518_02066	Capronia coronata CBS 617.96	0.73	0.49	9e-14
Z518_02094	Xylona heveae TC161	0.9	0.48	2e-105
Z518_02107	Rhinocladiella mackenziei CBS 650.93	0.95	0.42	3e-122
Z518_02111	Ascochyta rabiei	0.99	0.54	1e-31
Z518_02112	Rasamsonia emersonii CBS 393.64	0.92	0.42	4e-28
Z518_02120	Exophiala aquamarina CBS 119918	0.93	0.49	1e-111
Z518_02121	Penicillium freii	0.99	0.5	3e-78
Z518_02122	Mycobacterium smegmatis	0.98	0.41	3e-52
Z518_02128	Candidatus Levybacteria bacterium GW2011_GWA2_36_13	0.43	0.48	7.6
Z518_02175	Rhinocladiella mackenziei CBS 650.93	0.27	0.48	9.8
Z518_02178	No hits found
Z518_02221	Fusarium langsethiae	0.64	0.48	5e-07
Z518_02223	Rhinocladiella mackenziei CBS 650.93	0.84	0.47	4e-24
Z518_02246	No hits found
Z518_02257	Cladophialophora bantiana CBS 173.52	0.96	0.42	2e-15
Z518_02266	Rhinocladiella mackenziei CBS 650.93	0.64	0.35	2.3
Z518_02271	No hits found
Z518_02325	No hits found
Z518_02326	Neonectria ditissima	0.82	0.26	3e-10
Z518_02344	Metarhizium majus ARSEF 297	0.84	0.7	5e-60
Z518_02349	Rhinocladiella mackenziei CBS 650.93	0.72	0.58	2e-44
Z518_02350	Aspergillus lentulus	0.96	0.54	8e-40
Z518_02358	Cladophialophora immunda	0.88	0.4	8e-65
Z518_02364	No hits found
Z518_02379	Cladophialophora immunda	0.85	0.43	1e-13
Z518_02408	No hits found
Z518_02409	Cladophialophora bantiana CBS 173.52	0.6	0.39	9e-15
Z518_02410	Streptomyces sp. NRRL S-87	0.6	0.39	1
Z518_02413	Rhinocladiella mackenziei CBS 650.93	0.25	0.43	1.3
Z518_02418	Cladophialophora bantiana CBS 173.52	0.68	0.45	2e-48
Z518_02438	Exophiala mesophila	0.7	0.33	9e-161
Z518_02472	No hits found
Z518_02474	Capronia semi-immersa	0.42	0.45	0.0001
Z518_02481	Indostomus paradoxus	0.31	0.32	2e-06
Z518_02497	No hits found
Z518_02513	Podospora anserina S mat+]	0.3	0.43	2e-12
Z518_02517	Aureobasidium melanogenum CBS 110374	0.54	0.57	1e-22
Z518_02583	Pseudogymnoascus sp. VKM F-3775	0.97	0.42	2e-112
Z518_02584	Macrophomina phaseolina MS6	0.94	0.46	1e-13
Z518_02585	Aspergillus ruber CBS 135680	0.65	0.32	7e-07
Z518_02587	Uncinocarpus reesii 1704	0.92	0.58	3e-142
Z518_02648	Rhinocladiella mackenziei CBS 650.93	0.81	0.3	0.002
Z518_02669	Fonsecaea multimorphosa CBS 102226	0.97	0.4	2e-17
Z518_02672	Talaromyces islandicus	0.78	0.66	2e-26
Z518_02675	Rhinocladiella mackenziei CBS 650.93	0.77	0.29	3.7
Z518_02677	Fonsecaea pedrosoi CBS 271.37	0.35	0.62	8e-05
Z518_02686	No hits found
Z518_02720	Microsporum gypseum CBS 118893	0.73	0.35	3e-12
Z518_02729	Rhinocladiella mackenziei CBS 650.93	0.9	0.52	3e-36
Z518_02738	Valsa mali	0.68	0.5	0
Z518_02739	Rosellinia necatrix	0.99	0.36	3e-129
Z518_02787	Glarea lozoyensis ATCC 20868	0.98	0.43	0
Z518_02830	Scedosporium apiospermum	0.95	0.57	0
Z518_02844	Phaeomoniella chlamydospora	0.91	0.53	3e-32
Z518_02845	Aspergillus parasiticus SU-1	0.96	0.47	5e-83
Z518_02846	Cladophialophora carrionii CBS 160.54	0.44	0.46	0.0002
Z518_03053	Drechmeria coniospora	0.8	0.48	2e-22
Z518_03054	Drechmeria coniospora	0.13	0.54	0.0001
Z518_03055	Cladophialophora yegresii CBS 114405	0.6	0.42	5e-15
Z518_03095	Coccidioides immitis RMSCC 2394	0.93	0.56	5e-25
Z518_03098	No hits found
Z518_03153	No hits found
Z518_03160	Firmicutes bacterium CAG:582	0.8	0.28	0.79
Z518_03175	Rhizophagus irregularis DAOM 197198w	0.82	0.35	4e-103
Z518_03207	Phialocephala scopiformis	0.97	0.42	1e-111
Z518_03237	Rhinocladiella mackenziei CBS 650.93	0.29	0.73	6e-08
Z518_03239	No hits found
Z518_03263	Exophiala aquamarina CBS 119918	0.96	0.36	3e-09
Z518_03265	Rasamsonia emersonii CBS 393.64	0.94	0.35	1e-20
Z518_03266	Rasamsonia emersonii CBS 393.64	0.6	0.57	6e-12
Z518_03276	No hits found
Z518_03290	Exophiala aquamarina CBS 119918	0.88	0.28	0.76
Z518_03321	Penicillium digitatum Pd1	0.54	0.37	2e-06
Z518_03330	Pseudogymnoascus sp. VKM F-4518 (FW-2643)]	0.98	0.44	0
Z518_03334	Torrubiella hemipterigena	0.99	0.71	0
Z518_03335	Torrubiella hemipterigena	0.99	0.65	7e-155
Z518_03337	Torrubiella hemipterigena	0.88	0.44	2e-89
Z518_03339	Haemophilus] parasuis	0.37	0.37	9
Z518_03351	Fonsecaea multimorphosa CBS 102226	0.24	0.47	1e-36
Z518_03352	No hits found
Z518_03375	Sorghum bicolor	0.36	0.37	3.3
Z518_03385	Capronia coronata CBS 617.96	0.42	0.35	5e-20
Z518_03394	Penicillium oxalicum 114-2	0.95	0.4	4e-74
Z518_03399	Pseudogymnoascus sp. VKM F-103	0.98	0.5	1e-101
Z518_03421	Aspergillus terreus NIH2624	0.97	0.62	2e-138
Z518_03430	Nectria haematococca mpVI 77-13-4	0.78	0.36	5e-81
Z518_03434	Rhinocladiella mackenziei CBS 650.93	0.38	0.91	1e-36
Z518_03493	Rhinocladiella mackenziei CBS 650.93	0.91	0.5	8e-33
Z518_03497	Phaeomoniella chlamydospora	0.92	0.44	1e-52
Z518_03498	Neofusicoccum parvum UCRNP2	0.73	0.4	1e-68
Z518_03499	Exophiala aquamarina CBS 119918	0.92	0.33	7e-21
Z518_03504	Colletotrichum gloeosporioides Cg-14	0.62	0.36	2e-12
Z518_03507	Exophiala mesophila	0.95	0.36	2e-15
Z518_03509	Rhinocladiella mackenziei CBS 650.93	0.88	0.64	4e-83
Z518_03512	Rhinocladiella mackenziei CBS 650.93	0.85	0.62	7e-90
Z518_03526	Rhinocladiella mackenziei CBS 650.93	0.86	0.68	7e-41
Z518_03539	Exophiala sideris	0.99	0.41	1e-77
Z518_03544	Valsa mali var. pyri	0.99	0.36	3e-120
Z518_03549	Achromobacter xylosoxidans	0.48	0.44	4.3
Z518_03576	Fusarium langsethiae	0.78	0.43	2e-52
Z518_03577	No hits found
Z518_03584	Isaria fumosorosea ARSEF 2679	0.75	0.3	2e-31
Z518_03585	Talaromyces cellulolyticus	0.96	0.6	6e-107
Z518_03586	Botrytis cinerea T4	0.93	0.32	5e-40
Z518_03588	Pseudogymnoascus sp. VKM F-4519 (FW-2642)]	0.99	0.63	7e-141
Z518_03589	Pseudogymnoascus sp. VKM F-3557	0.93	0.57	3e-29
Z518_03595	Rhinocladiella mackenziei CBS 650.93	0.81	0.53	4e-67
Z518_03604	Bipolaris zeicola 26-R-13	0.98	0.44	2e-162
Z518_03615	Oidiodendron maius Zn	0.83	0.74	0
Z518_03616	Aspergillus calidoustus	0.19	0.79	7e-15
Z518_03618	Pseudogymnoascus sp. VKM F-4515 (FW-2607)]	0.68	0.33	7e-99
Z518_03621	Nectria haematococca mpVI 77-13-4	0.96	0.55	2e-76
Z518_03636	Rhinocladiella mackenziei CBS 650.93	0.64	0.35	8e-13
Z518_03662	Fusarium oxysporum f. sp. cubense tropical race 4 54006	0.57	0.3	1e-27
Z518_03705	Cladophialophora psammophila CBS 110553	0.72	0.41	1e-56
Z518_03709	Promicromonospora sukumoe	0.69	0.38	0.52
Z518_03770	No hits found
Z518_03776	Streptomyces sp. CNT371	0.66	0.33	6.2
Z518_03777	Capronia coronata CBS 617.96	0.36	0.45	0.005
Z518_03823	Rosellinia necatrix	0.86	0.37	3e-08
Z518_03833	Cladophialophora immunda	0.68	0.46	3e-40
Z518_03841	Capronia coronata CBS 617.96	0.99	0.43	2e-25
Z518_03844	Exophiala sideris	0.58	0.33	3e-18
Z518_03864	No hits found
Z518_03915	Rhinocladiella mackenziei CBS 650.93	0.86	0.56	5e-46
Z518_03923	Penicillium freii	0.97	0.56	1e-138
Z518_03933	No hits found
Z518_03947	Capronia semi-immersa	0.99	0.41	6e-77
Z518_03973	Rhinocladiella mackenziei CBS 650.93	0.32	0.5	2e-08
Z518_04053	Trichomonas vaginalis G3	0.49	0.3	1e-83
Z518_04084	Rhinocladiella mackenziei CBS 650.93	0.71	0.49	7e-15
Z518_04086	Rhinocladiella mackenziei CBS 650.93	0.57	0.64	1e-32
Z518_04097	Hungatella hathewayi	0.39	0.32	0.84
Z518_04105	[Phialocephala scopiformis	0.77	0.54	1e-13
Z518_04113	Chrysochromulina sp. CCMP291	0.5	0.39	5.5
Z518_04130	Exophiala spinifera	0.41	0.32	4.9
Z518_04146	Rhinocladiella mackenziei CBS 650.93	0.74	0.25	1e-09
Z518_04210	Fonsecaea multimorphosa CBS 102226	0.88	0.46	3e-33
Z518_04211	Fonsecaea multimorphosa CBS 102226	0.89	0.34	5e-11
Z518_04213	Parastagonospora nodorum SN15	0.89	0.34	2e-46
Z518_04224	Stachybotrys chartarum IBT 7711	0.34	0.55	0.0008
Z518_04257	Talaromyces stipitatus ATCC 10500	0.98	0.62	1e-77
Z518_04263	Fonsecaea monophora	0.22	0.74	0.8
Z518_04306	Rhinocladiella mackenziei CBS 650.93	0.56	0.29	2e-06
Z518_04321	Rhinocladiella mackenziei CBS 650.93	0.98	0.44	3e-166
Z518_04325	Rhinocladiella mackenziei CBS 650.93	0.17	0.51	1.6
Z518_04326	Cladophialophora bantiana CBS 173.52	0.97	0.48	1e-30
Z518_04339	Oryza sativa Japonica Group	0.78	0.39	0.01
Z518_04341	Paracoccidioides brasiliensis Pb18	0.67	0.33	5e-26
Z518_04378	Brassica rapa	0.6	0.43	0.72
Z518_04389	No hits found
Z518_04400	No hits found
Z518_04402	Capronia epimyces CBS 606.96	0.71	0.36	0.0004
Z518_04407	Cladophialophora immunda	0.89	0.39	3e-25
Z518_04423	Fonsecaea multimorphosa CBS 102226	0.95	0.38	5e-11
Z518_04430	Rhodotorula toruloides ATCC 204091	0.18	0.39	5.6
Z518_04438	Neofusicoccum parvum UCRNP2	0.96	0.7	3e-104
Z518_04462	Pyrenophora teres f. teres 0-1	0.53	0.29	1e-09
Z518_04474	No hits found
Z518_04481	Cladophialophora psammophila CBS 110553	0.32	0.38	3e-10
Z518_04489	Phialocephala scopiformis	0.97	0.44	1e-42
Z518_04508	Exophiala xenobiotica	0.82	0.29	0.0002
Z518_04550	Fonsecaea monophora	0.83	0.42	7e-21
Z518_04587	Pseudogymnoascus sp. VKM F-4519 (FW-2642)]	0.98	0.59	0
Z518_04592	Phialocephala scopiformis	0.98	0.6	0
Z518_04593	Chrysemys picta bellii	0.54	0.26	0.11
Z518_04594	Phialocephala scopiformis	0.5	0.39	4e-58
Z518_04611	Rhinocladiella mackenziei CBS 650.93	0.93	0.58	2e-134
Z518_04624	Rhinocladiella mackenziei CBS 650.93	0.8	0.3	4e-46
Z518_04628	Marssonina brunnea f. sp. 'multigermtubi' MB_m1	0.97	0.48	3e-33
Z518_04633	Rhinocladiella mackenziei CBS 650.93	0.72	0.63	3e-157
Z518_04634	Rhinocladiella mackenziei CBS 650.93	0.99	0.57	2e-99
Z518_04635	Pseudogymnoascus sp. VKM F-4246	0.96	0.72	3e-12
Z518_04641	Oidiodendron maius Zn	0.61	0.39	7e-60
Z518_04682	Aspergillus terreus NIH2624	0.97	0.46	1e-77
Z518_04687	Pseudogymnoascus sp. VKM F-4246	0.37	0.33	2e-16
Z518_04729	Exophiala aquamarina CBS 119918	0.76	0.45	2e-15
Z518_04738	Penicillium brasilianum	0.57	0.4	8e-06
Z518_04747	No hits found
Z518_04763	Exophiala spinifera	0.86	0.36	1e-52
Z518_04764	Pseudogymnoascus sp. VKM F-103	0.98	0.38	7e-125
Z518_04765	No hits found
Z518_04822	Cyphellophora europaea CBS 101466	0.13	0.58	7e-06
Z518_04825	Pseudogymnoascus sp. VKM F-4518 (FW-2643	0.93	0.48	1e-25
Z518_04826	Penicillium griseofulvum	0.88	0.69	0
Z518_04845	Oidiodendron maius Zn	0.82	0.51	7e-118
Z518_04852	Uncinocarpus reesii 1704	0.49	0.4	6e-09
Z518_04859	Caenorhabditis briggsae	0.46	0.28	0.12
Z518_04879	Talaromyces verruculosus	0.38	0.29	0.003
Z518_04915	Fonsecaea pedrosoi CBS 271.37	0.76	0.38	4e-05
Z518_04930	Talaromyces islandicus	0.99	0.36	2e-117
Z518_04932	Bipolaris maydis C5	0.94	0.38	3e-28
Z518_04961	Rhinocladiella mackenziei CBS 650.93	0.55	0.77	2e-46
Z518_04976	Rhinocladiella mackenziei CBS 650.93	0.24	0.34	6.9
Z518_04985	Capronia semi-immersa	0.34	0.49	1e-08
Z518_04989	Rhinocladiella mackenziei CBS 650.93	0.54	0.39	0.29
Z518_04995	Oidiodendron maius Zn	0.9	0.35	2e-28
Z518_05004	Dothistroma septosporum NZE10	0.99	0.4	8e-26
Z518_05007	Rhinocladiella mackenziei CBS 650.93	0.5	0.38	8.6
Z518_05052	No hits found
Z518_05076	Rhinocladiella mackenziei CBS 650.93	0.41	0.29	5.9
Z518_05082	Exophiala aquamarina CBS 119918	0.95	0.38	7e-33
Z518_05085	No hits found
Z518_05099	Colletotrichum simmondsii	0.9	0.42	7e-40
Z518_05123	Phialocephala scopiformis	0.62	0.3	9e-05
Z518_05147	Rhinocladiella mackenziei CBS 650.93	0.16	0.57	8.8
Z518_05149	Rhinocladiella mackenziei CBS 650.93	0.89	0.46	9e-38
Z518_05167	Talaromyces cellulolyticus	0.99	0.73	5e-104
Z518_05217	Cladophialophora yegresii CBS 114405	0.72	0.32	5e-53
Z518_05227	Valsa mali	0.75	0.41	1e-39
Z518_05228	Exophiala dermatitidis NIH/UT8656	0.99	0.44	6e-57
Z518_05229	Valsa mali	0.89	0.53	2e-162
Z518_05232	No hits found
Z518_05249	Exophiala spinifera	0.99	0.38	2e-15
Z518_05338	No hits found
Z518_05358	Fusarium oxysporum f. sp. conglutinans race 2 54008	0.48	0.41	0.0003
Z518_05374	Lactobacillus mellifer	0.74	0.38	0.14
Z518_05390	Histoplasma capsulatum G186AR	0.68	0.34	8e-05
Z518_05402	Cladophialophora carrionii CBS 160.54	0.55	0.48	8e-09
Z518_05434	Trichoderma atroviride IMI 206040	0.89	0.35	2e-23
Z518_05435	Endocarpon pusillum Z07020	0.83	0.48	1e-112
Z518_05450	Exophiala oligosperma	0.39	0.66	4e-16
Z518_05481	Exophiala oligosperma	0.94	0.44	7e-65
Z518_05541	Exophiala dermatitidis NIH/UT8656	0.53	0.39	0.18
Z518_05569	Streptomyces galbus	0.65	0.37	0.7
Z518_05573	Phaeoacremonium minimum UCRPA7	0.53	0.55	1e-14
Z518_05602	Pyrenochaeta sp. DS3sAY3a	0.77	0.45	3e-09
Z518_05604	Fusarium oxysporum f. sp. cubense race 1	0.82	0.4	6e-35
Z518_05607	No hits found
Z518_05611	Rhinocladiella mackenziei CBS 650.93	0.78	0.39	9e-57
Z518_05615	Coniosporium apollinis CBS 100218	0.99	0.46	3e-35
Z518_05616	Coniosporium apollinis CBS 100218	0.98	0.44	6e-15
Z518_05618	Protobothrops mucrosquamatus	0.35	0.37	2.1
Z518_05620	Endocarpon pusillum Z07020	0.87	0.62	1e-119
Z518_05622	Capronia semi-immersa	0.83	0.46	8e-08
Z518_05624	Colletotrichum gloeosporioides Nara gc5	0.98	0.49	3e-64
Z518_05625	Exophiala xenobiotica	0.68	0.39	3e-26
Z518_05639	No hits found
Z518_05649	Rhinocladiella mackenziei CBS 650.93	0.13	0.43	4.8
Z518_05675	No hits found
Z518_05679	Fonsecaea monophora	0.94	0.45	7e-45
Z518_05696	Capronia epimyces CBS 606.96]	0.93	0.36	6e-83
Z518_05698	Aspergillus calidoustus	0.88	0.45	7e-19
Z518_05701	Fusarium oxysporum f. sp. raphani 54005	0.96	0.4	8e-53
Z518_05702	Neonectria ditissima	0.99	0.58	2e-165
Z518_05709	Exophiala aquamarina CBS 119918	0.75	0.46	9e-41
Z518_05754	Fusarium fujikuroi	0.95	0.52	4e-103
Z518_05755	Aspergillus niger	0.76	0.46	3e-08
Z518_05756	Phialophora attae	0.99	0.53	1e-132
Z518_05765	Oidiodendron maius Zn	0.94	0.3	7e-27
Z518_05766	Endocarpon pusillum Z07020	0.69	0.45	3e-27
Z518_05767	Endocarpon pusillum Z07020	0.98	0.39	2e-36
Z518_05769	Pseudogymnoascus sp. VKM F-103	0.86	0.37	1e-26
Z518_05800	No hits found
Z518_05837	Rhinocladiella mackenziei CBS 650.93	0.17	0.71	0.36
Z518_05873	Capronia semi-immersa	0.99	0.39	3e-50
Z518_05913	Exophiala sideris	0.84	0.4	6e-05
Z518_05979	No hits found
Z518_06002	Exophiala xenobiotica	0.46	0.33	8e-37
Z518_06012	No hits found
Z518_06013	No hits found
Z518_06016	Beauveria bassiana D1-5	0.79	0.85	8e-41
Z518_06019	No hits found
Z518_06027	Capronia coronata CBS 617.96	0.48	0.36	2e-14
Z518_06028	No hits found
Z518_06044	Exophiala dermatitidis NIH/UT8656	0.28	0.57	0.0002
Z518_06095	Cladophialophora psammophila CBS 110553	0.49	0.35	1e-11
Z518_06099	Dactylellina haptotyla CBS 200.50]	0.57	0.42	9e-08
Z518_06113	Fusarium oxysporum f. sp. vasinfectum 25433	0.48	0.48	1e-09
Z518_06114	No hits found
Z518_06127	Phaeoacremonium minimum UCRPA7	0.97	0.39	1e-23
Z518_06129	Rhinocladiella mackenziei CBS 650.93	0.85	0.33	5e-30
Z518_06133	Rhizoctonia solani AG-3 Rhs1AP	0.56	0.33	0.023
Z518_06144	uncultured bacterium	0.37	0.43	2.5
Z518_06145	Aureispira sp. CCB-QB1	0.56	0.29	2.7
Z518_06150	Phaeomoniella chlamydospora	0.92	0.77	1e-50
Z518_06155	Phaeoacremonium minimum UCRPA7	0.73	0.34	4e-15
Z518_06172	Kordia sp. MCCC 1A00726	0.67	0.35	5.3
Z518_06274	Rhinocladiella mackenziei CBS 650.93	0.72	0.51	1e-11
Z518_06283	Aschersonia aleyrodis RCEF 2490	0.89	0.52	1e-107
Z518_06290	Rhinocladiella mackenziei CBS 650.93	0.68	0.54	7e-146
Z518_06292	Cladophialophora immunda	0.34	0.48	1e-11
Z518_06343	Rhinocladiella mackenziei CBS 650.93	0.88	0.26	2e-10
Z518_06367	Capronia coronata CBS 617.96	0.98	0.33	0.046
Z518_06395	Capronia coronata CBS 617.96	0.76	0.42	5e-98
Z518_06434	Metarhizium anisopliae	0.98	0.65	9e-119
Z518_06445	Cladophialophora psammophila CBS 110553	0.87	0.46	4e-16
Z518_06506	Exophiala oligosperma	0.93	0.41	2e-12
Z518_06509	Operophtera brumata	0.54	0.38	3.7
Z518_06516	Fusarium oxysporum f. sp. lycopersici 4287	0.98	0.49	5e-53
Z518_06517	Exophiala xenobiotica	0.2	0.58	2e-11
Z518_06552	Fusarium oxysporum f. sp. lycopersici MN25	0.66	0.35	2e-13
Z518_06612	Cladophialophora immunda	0.9	0.47	1e-46
Z518_06631	Streptomyces sp. S10(2016)]	0.43	0.42	2.1
Z518_06641	Trichoderma harzianum	0.67	0.61	3e-31
Z518_06645	Exophiala mesophila	0.55	0.48	5e-23
Z518_06671	Fonsecaea multimorphosa CBS 102226	0.92	0.4	2e-17
Z518_06678	Aspergillus flavus NRRL3357	0.97	0.54	2e-44
Z518_06694	Eutypa lata UCREL1	0.9	0.86	4e-102
Z518_06716	Sphaerobolus stellatus SS14	0.6	0.4	8.5
Z518_06745	Cladophialophora psammophila CBS 110553	0.83	0.42	4e-14
Z518_06790	Rhinocladiella mackenziei CBS 650.93	0.97	0.49	8e-93
Z518_06820	Cladophialophora psammophila CBS 110553	0.47	0.48	4e-07
Z518_06852	Scedosporium apiospermum	0.96	0.51	3e-88
Z518_06853	Scedosporium apiospermum	0.82	0.5	4e-57
Z518_06882	No hits found
Z518_06980	Rhinocladiella mackenziei CBS 650.93	0.73	0.34	2e-05
Z518_06992	No hits found
Z518_06993	Neonectria ditissima	0.86	0.27	0.001
Z518_06994	Nectria haematococca mpVI 77-13-4	0.85	0.48	4e-09
Z518_07040	Xylona heveae TC161	0.99	0.5	5e-125
Z518_07041	Pseudogymnoascus sp. VKM F-3808	0.95	0.44	7e-153
Z518_07052	Myotis brandtii	0.65	0.31	0.14
Z518_07069	Mucor circinelloides f. lusitanicus CBS 277.49	0.8	0.43	6e-05
Z518_07119	Byssochlamys spectabilis No. 5	0.77	0.44	3e-12
Z518_07120	Rhinocladiella mackenziei CBS 650.93	0.89	0.45	5e-28
Z518_07126	Stagonospora sp. SRC1lsM3a	0.47	0.37	1e-10
Z518_07158	Cladophialophora immunda	0.91	0.4	2e-05
Z518_07179	No hits found
Z518_07180	No hits found
Z518_07181	No hits found
Z518_07204	Fonsecaea multimorphosa CBS 102226	0.97	0.32	2e-20
Z518_07230	Rhinocladiella mackenziei CBS 650.93	0.87	0.44	5e-29
Z518_07232	Phaeomoniella chlamydospora	0.87	0.3	0.43
Z518_07240	Madurella mycetomatis	0.98	0.44	0
Z518_07243	Glarea lozoyensis ATCC 20868	0.71	0.27	3e-21
Z518_07257	Aschersonia aleyrodis RCEF 2490	0.9	0.81	1e-137
Z518_07294	Byssochlamys spectabilis No. 5	0.98	0.38	0
Z518_07315	Rhinocladiella mackenziei CBS 650.93	0.49	0.43	0.78
Z518_07318	Alternaria alternata	0.65	0.29	5e-33
Z518_07345	Exophiala dermatitidis NIH/UT8656	0.99	0.34	8e-13
Z518_07351	Rhinocladiella mackenziei CBS 650.93	0.96	0.5	3e-150
Z518_07374	Oidiodendron maius Zn	0.89	0.4	1e-57
Z518_07410	Exophiala aquamarina CBS 119918	0.98	0.26	2e-05
Z518_07431	No hits found
Z518_07442	Fonsecaea multimorphosa CBS 102226	0.73	0.38	2e-45
Z518_07465	Botrytis cinerea B05.10	0.4	0.48	0.83
Z518_07519	No hits found
Z518_07530	No hits found
Z518_07531	Pseudogymnoascus sp. VKM F-103	0.93	0.33	0.004
Z518_07532	Rhizobium sp. Leaf383	0.49	0.36	9.9
Z518_07545	Rhinocladiella mackenziei CBS 650.93	0.57	0.56	2e-25
Z518_07546	Rhinocladiella mackenziei CBS 650.93	0.63	0.67	9e-22
Z518_07547	Exophiala sideris	0.62	0.41	3e-05
Z518_07564	No hits found
Z518_07579	Exophiala sideris	0.46	0.32	0.11
Z518_07582	Colletotrichum tofieldiae	0.6	0.42	2e-117
Z518_07584	Bombus impatiens	0.31	0.28	7.6
Z518_07586	No hits found
Z518_07654	No hits found
Z518_07655	Rhinocladiella mackenziei CBS 650.93	0.84	0.44	9e-47
Z518_07721	Capronia epimyces CBS 606.96	0.83	0.48	2e-30
Z518_07723	Exophiala sideris	0.26	0.47	0.087
Z518_07758	Capronia epimyces CBS 606.96	0.09	0.73	0.0004
Z518_07769	No hits found
Z518_07778	Thalassotalea sp. ND16A	0.34	0.32	10
Z518_07791	Fonsecaea multimorphosa	0.45	0.4	0.0005
Z518_07813	[Exophiala dermatitidis NIH/UT8656	0.37	0.47	4e-13
Z518_07821	Fusarium fujikuroi	0.84	0.51	7e-117
Z518_07823	Neofusicoccum parvum UCRNP2	0.97	0.42	3e-26
Z518_07824	Pestalotiopsis fici W106-1	0.99	0.37	3e-47
Z518_07850	Oidiodendron maius Zn	0.99	0.54	0
Z518_07855	Byssochlamys spectabilis No. 5	0.43	0.51	2e-13
Z518_07856	Marssonina brunnea f. sp. 'multigermtubi' MB_m1	0.93	0.5	1e-10
Z518_07857	Sporothrix insectorum RCEF 264	0.49	0.36	8e-45
Z518_07858	Scedosporium apiospermum	0.9	0.48	5e-24
Z518_07859	Ophiostoma piceae UAMH 11346	0.89	0.51	4e-141
Z518_07879	Exophiala spinifera	0.88	0.34	1e-22
Z518_07935	Aspergillus parasiticus SU-1	0.66	0.48	2e-15
Z518_07993	[Aspergillus fumigatus	0.5	0.36	0.008
Z518_08020	Cladophialophora immunda	0.96	0.48	3e-24
Z518_08025	No hits found
Z518_08026	Elephantulus edwardii	0.22	0.53	7.7
Z518_08037	Rhinocladiella mackenziei CBS 650.93	0.85	0.45	4e-66
Z518_08068	Metarhizium guizhouense ARSEF 977	0.84	0.41	7e-31
Z518_08072	Madurella mycetomatis	0.85	0.35	1e-11
Z518_08075	Endocarpon pusillum Z07020	0.59	0.6	2e-64
Z518_08093	Cladophialophora bantiana CBS 173.52	0.91	0.36	4e-19
Z518_08158	Baudoinia panamericana UAMH 10762	0.53	0.26	0.085
Z518_08192	Aspergillus lentulus	0.99	0.63	0
Z518_08195	Zymoseptoria brevis	0.65	0.47	3e-15
Z518_08196	Pseudogymnoascus sp. VKM F-4514 (FW-929)]	0.9	0.4	8e-112
Z518_08207	Sorghum bicolor	0.4	0.47	2.5
Z518_08251	Botrytis cinerea BcDW1	0.86	0.29	4e-10
Z518_08255	Chaetomium globosum CBS 148.51	0.65	0.48	2e-42
Z518_08256	Oidiodendron maius Zn	0.75	0.32	1e-08
Z518_08257	Pseudocercospora musae	0.7	0.59	3e-39
Z518_08294	Exophiala oligosperma	0.58	0.47	3e-34
Z518_08296	Bradyrhizobium viridifuturi	0.41	0.41	0.34
Z518_08329	Rhinocladiella mackenziei CBS 650.93	0.69	0.53	2e-59
Z518_08333	No hits found
Z518_08357	Bacillus	0.31	0.43	0.92
Z518_08358	Rhinocladiella mackenziei CBS 650.93	0.14	0.4	7e-12
Z518_08369	Colletotrichum gloeosporioides Nara gc5	0.91	0.68	4e-167
Z518_08405	Colletotrichum simmondsii	0.96	0.44	3e-21
Z518_08423	Sporothrix schenckii ATCC 58251	0.52	0.58	1e-06
Z518_08433	Oidiodendron maius Zn	0.94	0.47	3e-170
Z518_08456	Endocarpon pusillum Z07020	0.87	0.3	6e-61
Z518_08457	Phialocephala scopiformis	0.58	0.28	1e-37
Z518_08458	Endocarpon pusillum Z07020	0.83	0.33	2e-63
Z518_08475	Xylona heveae TC161	0.62	0.23	4e-12
Z518_08488	Penicillium camemberti	0.41	0.54	2e-05
Z518_08499	No hits found
Z518_08511	Fonsecaea erecta	0.65	0.48	7e-16
Z518_08514	Xylona heveae TC161	0.95	0.46	9e-94
Z518_08544	Exophiala dermatitidis NIH/UT8656	0.72	0.27	4
Z518_08545	Fusarium oxysporum f. sp. pisi HDV247	0.66	0.51	1e-06
Z518_08570	No hits found
Z518_08571	No hits found
Z518_08616	Rhinocladiella mackenziei CBS 650.93	0.32	0.36	0.12
Z518_08623	Fusarium fujikuroi	0.98	0.51	7e-163
Z518_08624	Penicillium roqueforti FM164	0.99	0.39	0
Z518_08662	Colletotrichum incanum	0.24	0.25	0.7
Z518_08662	Colletotrichum incanum	0.24	0.25	0.7
Z518_08721	No hits found
Z518_08723	Paracoccidioides brasiliensis Pb18	0.95	0.26	7e-26
Z518_08795	Scedosporium apiospermum	0.94	0.5	5e-138
Z518_08801	Fonsecaea multimorphosa CBS 102226	0.08	0.67	6e-10
Z518_08821	No hits found
Z518_08822	Desulfovibrio desulfuricans	0.26	0.32	0.32
Z518_08868	Glarea lozoyensis ATCC 20868	0.56	0.49	4e-12
Z518_08880	Talaromyces stipitatus ATCC 10500	0.17	0.7	1e-76
Z518_08890	Clostridiales bacterium VE202-28	0.26	0.34	1.6
Z518_08893	Fusarium oxysporum f. sp. pisi HDV247	0.99	0.46	0
Z518_08896	Acidomyces richmondensis	0.94	0.27	6e-44
Z518_08897	Ophiocordyceps sinensis CO18	0.92	0.55	2e-62
Z518_08900	Rhinocladiella mackenziei CBS 650.93	0.25	0.95	0.0002
Z518_08906	Pseudogymnoascus sp. VKM F-4513 (FW-928)]	0.9	0.48	9e-12
Z518_08907	Oidiodendron maius Zn	0.53	0.57	3e-90
Z518_08916	Byssochlamys spectabilis No. 5	0.96	0.43	2e-71
Z518_08921	Aspergillus ruber CBS 135680	0.71	0.45	2e-14
Z518_08922	Fusarium oxysporum FOSC 3-a]	0.97	0.43	7e-77
Z518_08924	Bipolaris maydis ATCC 48331	0.92	0.31	6e-45
Z518_08925	Metarhizium guizhouense ARSEF 977	0.97	0.57	1e-132
Z518_08926	Colletotrichum gloeosporioides Cg-14	0.97	0.58	1e-22
Z518_08928	Paracoccidioides lutzii Pb01	0.94	0.48	2e-138
Z518_08932	Paraburkholderia caribensis	0.86	0.38	2e-47
Z518_08935	Aspergillus flavus NRRL3357	0.47	0.54	5e-39
Z518_08940	Uncinocarpus reesii 1704	0.78	0.41	3e-17
Z518_08965	Nectria haematococca mpVI 77-13-4	0.42	0.63	3e-33
Z518_08969	Fusarium verticillioides 7600	0.63	0.38	1e-22
Z518_08973	Phaeoacremonium minimum UCRPA7	0.89	0.58	2e-86
Z518_08998	Exophiala aquamarina CBS 119918	0.69	0.41	3e-26
Z518_08999	Aureobasidium pullulans EXF-150	0.92	0.27	2e-09
Z518_09009	Capronia coronata CBS 617.96	0.85	0.37	2e-11
Z518_09019	Endocarpon pusillum Z07020	0.99	0.58	2e-128
Z518_09023	Exophiala sideris	0.69	0.45	8e-13
Z518_09073	No hits found
Z518_09089	Rhinocladiella mackenziei CBS 650.93	0.28	0.43	9.4
Z518_09091	Rhinocladiella mackenziei CBS 650.93	0.17	0.44	1e-15
Z518_09098	Tulasnella calospora MUT 4182	0.2	0.36	0.2
Z518_09109	No hits found
Z518_09111	Exophiala sideris	0.84	0.32	1e-12
Z518_09112	Colletotrichum gloeosporioides Nara gc5	0.69	0.57	2e-05
Z518_09122	No hits found
Z518_09128	Phialophora attae	0.85	0.35	4e-42
Z518_09129	Verruconis gallopava	0.9	0.53	2e-41
Z518_09131	Fonsecaea monophora	0.27	0.46	1e-07
Z518_09138	Endocarpon pusillum Z07020	0.77	0.38	7e-13
Z518_09155	No hits found
Z518_09171	Coccidioides immitis RMSCC 3703	0.88	0.42	4e-23
Z518_09184	Rhinocladiella mackenziei CBS 650.93	0.85	0.34	8e-06
Z518_09207	Bipolaris oryzae ATCC 44560	0.85	0.45	5e-18
Z518_09224	Capronia semi-immersa	0.79	0.36	5e-05
Z518_09234	No hits found
Z518_09237	Arthrobotrys oligospora ATCC 24927	0.32	0.76	2e-10
Z518_09251	No hits found
Z518_09410	Talaromyces cellulolyticus	0.2	0.52	1.7
Z518_09439	Clavispora lusitaniae ATCC 42720	0.56	0.29	8.6
Z518_09441	Pestalotiopsis fici W106-1	0.98	0.42	4e-39
Z518_09442	Rhinocladiella mackenziei CBS 650.93	0.77	0.51	1e-21
Z518_09444	Fusarium oxysporum f. sp. pisi HDV247	0.98	0.73	5e-68
Z518_09445	Fusarium graminearum	0.96	0.48	0
Z518_09447	Purpureocillium lilacinum	0.87	0.37	2e-25
Z518_09456	No hits found
Z518_09463	Capronia epimyces CBS 606.96	0.93	0.46	7e-68
Z518_09473	Pisolithus tinctorius Marx 270	0.67	0.27	2.8
Z518_09478	Cladophialophora psammophila CBS 110553	0.77	0.48	8e-19
Z518_09489	Fonsecaea nubica	0.85	0.53	4e-11
Z518_09492	No hits found
Z518_09553	Nectria haematococca mpVI 77-13-4	0.98	0.36	5e-98
Z518_09569	Trichoderma virens Gv29-8	0.69	0.33	3.2
Z518_09575	Bipolaris zeicola 26-R-13	0.85	0.55	1e-156
Z518_09599	Eutypa lata UCREL1	0.68	0.33	2e-14
Z518_09600	Baudoinia panamericana UAMH 10762	0.98	0.51	2e-23
Z518_09607	Aspergillus oryzae RIB40	0.38	0.42	9e-33
Z518_09609	Coccidioides posadasii str. Silveira	0.96	0.22	4e-25
Z518_09612	Aspergillus flavus AF70	0.14	0.49	9e-14
Z518_09613	Aspergillus clavatus NRRL 1	0.99	0.63	3e-142
Z518_09614	Streptomyces sp. MJM8645	0.69	0.37	0.52
Z518_09616	Aspergillus flavus AF70	0.99	0.58	5e-119
Z518_09617	Trichophyton verrucosum HKI 0517	0.95	0.62	0
Z518_09620	Aspergillus clavatus NRRL 1	0.97	0.78	0
Z518_09621	Penicillium camemberti	0.91	0.65	0
Z518_09622	Exophiala aquamarina CBS 119918	0.56	0.36	7e-10
Z518_09623	Exophiala aquamarina CBS 119918	0.86	0.28	9e-21
Z518_09624	Exophiala xenobiotica	0.2	0.38	0.11
Z518_09626	Macrophomina phaseolina MS6	0.42	0.47	0.0001
Z518_09627	Gaeumannomyces graminis var. tritici R3-111a-1	0.27	0.36	6e-13
Z518_09630	Rhinocladiella mackenziei CBS 650.93	0.52	0.63	5e-14
Z518_09632	Bipolaris zeicola 26-R-13	0.93	0.29	1e-60
Z518_09642	Pseudogymnoascus sp. VKM F-3775	0.9	0.35	4e-134
Z518_09644	Pseudogymnoascus sp. VKM F-4519 (FW-2642)]	0.98	0.45	1e-42
Z518_09645	Penicillium camemberti	0.87	0.61	1e-22
Z518_09665	No hits found
Z518_09691	Cladophialophora immunda	0.27	0.74	1e-05
Z518_09784	Streptomyces fulvoviolaceus	0.95	0.46	1e-69
Z518_09785	Nostoc sp. NIES-3756	0.91	0.39	0.0005
Z518_09876	Exophiala dermatitidis NIH/UT8656	0.93	0.27	2e-06
Z518_09888	Pseudogymnoascus destructans 20631-21	0.89	0.6	2e-34
Z518_09889	Capronia epimyces CBS 606.96	0.85	0.37	2e-29
Z518_09951	Coniosporium apollinis CBS 100218	0.93	0.48	2e-131
Z518_09980	Botrytis cinerea	0.96	0.7	2e-166
Z518_10026	No hits found
Z518_10033	Exophiala oligosperma	0.72	0.32	4
Z518_10055	Scedosporium apiospermum	0.98	0.37	3e-65
Z518_10056	Scedosporium apiospermum	0.93	0.38	3e-18
Z518_10086	Phialocephala scopiformis	0.91	0.56	4e-22
Z518_10087	Emmonsia crescens UAMH 3008	0.95	0.4	9e-14
Z518_10089	Bipolaris maydis ATCC 48331	0.99	0.67	1e-133
Z518_10090	NAD(+)] [Phialophora attae	0.96	0.37	1e-42
Z518_10116	Cladophialophora psammophila CBS 110553	0.74	0.49	8e-06
Z518_10133	Pseudogymnoascus sp. VKM F-3557	0.98	0.45	2e-87
Z518_10144	Rhinocladiella mackenziei CBS 650.93	0.31	0.71	3e-05
Z518_10155	Colletotrichum gloeosporioides Cg-14	0.96	0.59	1e-152
Z518_10167	No hits found
Z518_10186	Cladophialophora bantiana CBS 173.52	0.93	0.45	9e-95
Z518_10208	Rhinocladiella mackenziei CBS 650.93	0.62	0.44	3e-10
Z518_10210	Endocarpon pusillum Z07020	0.9	0.49	6e-124
Z518_10236	Aspergillus flavus AF70	0.84	0.75	8e-34
Z518_10245	Aspergillus fumigatus Z5	0.99	0.56	3e-96
Z518_10250	Streptacidiphilus jiangxiensis	0.51	0.57	7e-05
Z518_10251	Capronia epimyces CBS 606.96	0.65	0.42	2e-14
Z518_10260	Aspergillus nomius NRRL 13137	0.46	0.72	5e-54
Z518_10261	Aspergillus oryzae RIB40	0.72	0.56	2e-74
Z518_10262	Aspergillus oryzae 3.042	0.69	0.48	7e-89
Z518_10273	Capronia coronata CBS 617.96	0.31	0.66	0.0006
Z518_10332	Exophiala dermatitidis NIH/UT8656	0.79	0.49	1e-15
Z518_10344	Rhinocladiella mackenziei CBS 650.93	0.45	0.82	9e-08
Z518_10346	No hits found
Z518_10347	Pestalotiopsis fici W106-1	0.99	0.36	4e-112
Z518_10352	Stagonospora sp. SRC1lsM3a	0.36	0.32	5e-12
Z518_10361	Fonsecaea nubica	0.99	0.54	5e-100
Z518_10367	No hits found
Z518_10377	Exophiala mesophila	0.39	0.29	2e-12
Z518_10414	Exophiala sideris	0.77	0.37	0.16
Z518_10426	Emmonsia sp. CAC-2015a	0.87	0.38	0
Z518_10433	Botrytis cinerea B05.10	0.47	0.26	1e-20
Z518_10504	Streptococcus suis	0.27	0.4	3.8
Z518_10524	Oidiodendron maius Zn	0.95	0.56	2e-123
Z518_10533	Rhinocladiella mackenziei CBS 650.93	0.89	0.61	4e-166
Z518_10538	Exophiala aquamarina CBS 119918	0.94	0.48	2e-48
Z518_10551	Talaromyces verruculosus	0.71	0.42	4e-06
Z518_10557	Purpureocillium lilacinum	0.91	0.63	0
Z518_10558	Nectria haematococca mpVI 77-13-4	0.52	0.41	7e-10
Z518_10589	Rhodococcus fascians	0.45	0.39	9.3
Z518_10597	Rhinocladiella mackenziei CBS 650.93	0.66	0.43	0.003
Z518_10656	Exophiala spinifera	0.99	0.49	1e-40
Z518_10672	Phialocephala scopiformis	0.52	0.31	2e-20
Z518_10685	Talaromyces cellulolyticus	0.84	0.51	2e-62
Z518_10715	No hits found
Z518_10718	Pseudogymnoascus sp. VKM F-3775	0.52	0.28	1e-72
Z518_10768	No hits found
Z518_10778	Rhinocladiella mackenziei CBS 650.93	0.39	0.49	0.57
Z518_10821	Cyphellophora europaea CBS 101466	0.28	0.23	6e-06
Z518_10835	Oidiodendron maius Zn	0.19	0.67	2e-20
Z518_10839	Dothistroma septosporum NZE10	0.99	0.55	7e-146
Z518_10863	Pestalotiopsis fici W106-1	0.73	0.39	1e-38
Z518_10930	Capronia epimyces CBS 606.96	0.19	0.6	0.63
Z518_10955	Puccinia graminis f. sp. tritici CRL 75-36-700-3	0.52	0.29	4e-07
Z518_10962	Neonectria ditissima	0.96	0.67	1e-87
Z518_10963	Colletotrichum fioriniae PJ7	0.5	0.32	1e-17
Z518_10983	Cladophialophora psammophila CBS 110553	0.65	0.48	2e-22
Z518_10998	Dialister micraerophilus	0.43	0.4	0.39
Z518_11019	Cladophialophora bantiana CBS 173.52	0.98	0.41	4e-36
Z518_11046	Rhinocladiella mackenziei CBS 650.93	0.77	0.59	2e-14
Z518_11047	Pseudogymnoascus sp. VKM F-103	0.69	0.32	3e-37
Z518_11054	Nematostella vectensis	0.84	0.4	2e-14
Z518_11056	Blastomyces gilchristii SLH14081	0.34	0.51	0.063
Z518_11063	Fonsecaea erecta	0.75	0.36	6e-61
Z518_11064	Paraglaciecola polaris	0.34	0.36	2.7
Z518_11066	No hits found
Z518_11067	Mycobacterium rhodesiae	0.26	0.36	3
Z518_11101	Rhinocladiella mackenziei CBS 650.93	0.93	0.58	2e-138
Z518_11104	Cladophialophora immunda	0.79	0.35	5e-16
Z518_11105	Exophiala oligosperma	0.94	0.48	3e-68
Z518_11134	Nectria haematococca mpVI 77-13-4	0.98	0.75	1e-26
Z518_11143	Rhinocladiella mackenziei CBS 650.93	0.27	0.29	4.2
Z518_11144	Cladophialophora immunda	0.98	0.47	4e-25
Z518_11146	No hits found
Z518_11148	Phialophora attae	0.75	0.44	9e-134
Z518_11150	Aspergillus calidoustus	0.26	0.65	7e-20
Z518_11157	No hits found
Z518_11158	Rhinocladiella mackenziei CBS 650.93	0.53	0.27	3.9
Z518_11161	Aspergillus oryzae RIB40	0.79	0.44	9e-113
Z518_11171	Fonsecaea erecta	0.2	0.87	2e-16
Z518_11183	Aspergillus niger CBS 513.88	0.89	0.63	6e-114
Z518_11221	Rhinocladiella mackenziei CBS 650.93	0.39	0.31	4.9
Z518_11235	Pseudomonas syringae group	0.32	0.36	6.4
Z518_11240	Glarea lozoyensis ATCC 20868	0.87	0.38	7e-27
Z518_11242	Purpureocillium lilacinum	0.99	0.72	1e-67
Z518_11243	Phialocephala scopiformis	0.85	0.57	3e-50
Z518_11244	Aspergillus fischeri NRRL 181	0.93	0.58	4e-56
Z518_11246	Nectria haematococca mpVI 77-13-4	0.87	0.67	2e-125
Z518_11262	Nectria haematococca mpVI 77-13-4	0.95	0.35	3e-48
Z518_11273	Rhinocladiella mackenziei CBS 650.93	0.31	0.72	1e-19
Z518_11287	No hits found
Z518_11289	Uncinocarpus reesii 1704	0.98	0.44	1e-53
Z518_11294	Rhinocladiella mackenziei CBS 650.93	0.98	0.4	4e-17
Z518_11296	Exophiala xenobiotica	0.98	0.35	4e-96
Z518_11297	Acidomyces richmondensis	0.99	0.34	1e-68
Z518_11299	Aspergillus terreus NIH2624	0.46	0.54	1e-22
Z518_11328	Rhinocladiella mackenziei CBS 650.93	0.94	0.46	2e-162
Z518_11330	Rhinocladiella mackenziei CBS 650.93	0.7	0.52	4e-13
Z518_11349	Aspergillus nomius NRRL 13137	0.89	0.42	9e-73
Z518_11350	Rasamsonia emersonii CBS 393.64	0.83	0.44	9e-21
Z518_11386	No hits found
Z518_11394	Aspergillus calidoustus	0.74	0.33	4e-09
