# Supplementary material for: Genomic Understanding of an Infectious Brain Disease from the Desert
Source: G3 (Bethesda). 2018 Jan 11;8(3):909–22. doi: 10.1534/g3.117.300421 (PMC5844311; doi:10.1534/g3.117.300421)
Supplement: Supplementary file 8 [file 909TableS7.xlsx]

## Sheet: Carbohydrate-active enzymes 
	Table S7: R. mackenziei secretome
Gene	Family	e-value
Z518_00177T0	GH63	1.2e-31
Z518_00185T0	CE1	7.4e-14
Z518_00247T0	CE10	4.1e-20
Z518_00443T0	AA3	1.8e-50
Z518_00519T0	AA3	1.4e-81
Z518_00711T0	GH16	3e-21
Z518_00815T0	AA11	1.5e-69
Z518_00860T0	GH43	7.5e-38
Z518_00913T0	GH16	2.1e-21
Z518_01056T0	GH28	7.5e-57
Z518_01143T0	CE10	9.6e-28
Z518_01182T0	GH11	6.1e-76
Z518_01708T0	GT32	2.9e-18
Z518_01789T0	GH106	6.2e-96
Z518_02580T0	GH31	8.6e-147
Z518_02596T0	GH5	5.1e-44
Z518_02620T0	GH76	3.4e-55
Z518_02721T0	AA1	3.9e-73
Z518_03387T0	AA7	1e-41
Z518_03404T0	GH125	1.9e-151
Z518_03421T0	GH43	2.4e-17
Z518_03559T0	AA7	2.2e-72
Z518_03623T0	GH3	1.1e-46
Z518_03956T0	GH20	1.4e-77
Z518_04046T0	AA3	3e-81
Z518_04104T0	GH20	8.1e-95
Z518_04424T0	CE10	9.7e-31
Z518_04464T0	GH1	9.3e-102
Z518_04661T0	AA12	2.9e-157
Z518_05021T0	GH16	3.5e-23
Z518_05151T0	AA9	1.6e-68
Z518_05250T0	GH43	2.8e-34
Z518_05311T0	GH17	1.2e-12
Z518_05336T0	CBM18	6e-05
Z518_05336T0	GH16	1e-23
Z518_05368T0	GH55	4e-133
Z518_05368T0	GH55	1.2e-165
Z518_05429T0	GH95	5.9e-09
Z518_05643T0	CE16	2.7e-65
Z518_05807T0	GH79	2.3e-42
Z518_06239T0	AA3	6.4e-74
Z518_06961T0	GH17	3.2e-17
Z518_07014T0	GH67	9.8e-270
Z518_07151T0	GH128	1.1e-65
Z518_07225T0	AA1	3.4e-75
Z518_07433T0	AA7	4.4e-39
Z518_07480T0	GH128	3.4e-57
Z518_07498T0	AA11	3.3e-08
Z518_07562T0	GH16	5.9e-24
Z518_07649T0	GH81	1.5e-219

## Sheet: MEROPS
Gene	Family	MEROPS ID	e-value
Z518_04912T0	A01A	MER000921	1.4e-117
Z518_06290T0	A01A	MER000921	4.7e-99
Z518_07292T0	A01A	MER003437	5.9e-09
Z518_00578T0	S08A	MER000356	6.9e-113
Z518_00247T0	S09X	MER077889	1.7e-24
Z518_01143T0	S09X	MER033198	1.4e-40
Z518_04424T0	S09X	MER037861	1e-38
Z518_02102T0	S10	MER016549	1.1e-72
Z518_02259T0	S10	MER002010	2.5e-159
Z518_02621T0	S10	MER002512	1.7e-90
Z518_03692T0	S10	MER016549	5e-88
Z518_05181T0	S10	MER016549	2.9e-69
Z518_05181T0	S10	MER003541	3.6e-15
Z518_06605T0	S10	MER016549	8.4e-36
Z518_06605T0	S10	MER016549	1.3e-19
Z518_05901T0	S12	MER002489	5.4e-11
Z518_05901T0	S12	MER026262	2.7e-05
Z518_00052T0	S28	MER093133	2.5e-36
Z518_06582T0	S33	MER000441	6.8e-45
Z518_06285T0	S53	MER078639	2.7e-59

## Sheet: Laccases
Gene	Family	Best BLASTP Identity*	Reference
Z518_02721T0	Laccase	78% - HMPREF1120_00199 , Exophiala dermatitidis	Moreno et. al, 2017, Chen et. al, 2014
Z518_04515T0	Laccase	69% - Z517_07745, Fonsecaea pedrosoi	Moreno et. al, 2017
Z518_07732T0	Laccase	69% - HMPREF1120_08564, Exophiala dermatitidis	Moreno et. al, 2017, Chen et. al, 2014
Z518_07225T0	Laccase	64% - HMPREF1120_08116, Exophiala dermatitidis	Moreno et. al, 2017, Chen et. al, 2014
* against previously reported laccases in black yeast

## Sheet: CYP p450
Gene	Family	BlastP Identity agains Nelson's database
Z518_03345T0	CYP567	0.55
