# Supplementary material for: Genomic Understanding of an Infectious Brain Disease from the Desert
Source: G3 (Bethesda). 2018 Jan 11;8(3):909–22. doi: 10.1534/g3.117.300421 (PMC5844311; doi:10.1534/g3.117.300421)
Supplement: Supplementary file 9 [file 909TableS8.xlsx]

## Sheet: Sheet1
Table S8: CYP P450 in R. mackenziei
Protein	Best Hit Nelson's database	Identity %	Associated P450 clade	Clan
Z518_09460T0	CYP5197A1	39.83	Clade CYP 5197	Clan7
Z518_05624T0	CYP5080F1	36.45	Clade CYP 5104	Clan6
Z518_05229T0	CYP584G1	34.54	Clade CYP 52	Clan2
Z518_11042T0	CYP5202A1	34.5	Clade CYP 52	Clan2
Z518_00089T0	CYP52G6	38.55	Clade CYP 52	Clan2
Z518_08796T0	CYP537A5	39.1	Clade CYP 537	Clan3
Z518_04850T0	CYP570C3	39.61	Clade CYP 570	Clan7
Z518_11261T0	CYP5050A1	36.36	Clade CYP5046	Clan1
Z518_00121T0	CYP5048A1	32.92	Clade CYP5048	Clan2
Z518_03501T0	CYP512G2	34.32	Clade CYP5048	Clan2
Z518_03520T0	CYP5048A1	34.57	Clade CYP5048	Clan2
Z518_03604T0	CYP512G2	33.33	Clade CYP5048	Clan2
Z518_04619T0	CYP5048A1	32.62	Clade CYP5048	Clan2
Z518_04691T0	CYP5048A1	37.37	Clade CYP5048	Clan2
Z518_08909T0	CYP5048A1	32.62	Clade CYP5048	Clan2
Z518_09071T0	CYP5055A2	33.73	Clade CYP5055	Clan3
Z518_04633T0	CYP5061B3	38.85	Clade CYP5061	Clan2
Z518_10945T0	CYP5061B3	36.84	Clade CYP5061	Clan2
Z518_00659T0	CYP5093B1	39.78	Clade CYP51	Clan2
Z518_00963T0	CYP59E2	33.4	Clade CYP51	Clan2
Z518_02658T0	CYP586C5	34.45	Clade CYP51	Clan2
Z518_06050T0	CYP570C1	37.99	Clade CYP5194	Clan7
Z518_01988T0	CYP577A2	29.5	Clade CYP537	Clan4
Z518_00320T0	CYP547D2	33.33	Clade CYP547	Clan2
Z518_07824T0	CYP5295A1	30.72	Clade CYP61	Clan1
Z518_00481T0	CYP614A2	36.41	Clade CYP614	Clan2
Z518_04425T0	CYP614A1	34.68	Clade CYP614	Clan2
Z518_04964T0	CYP614A2	35.79	Clade CYP614	Clan2
Z518_09240T0	CYP590A2	32.84	Clade CYP614	Clan2
Z518_08953T0	CYP614A2	33.97	Clade CYP614	Clan2
Z518_00378T0	CYP62B3	38.96	Clade CYP62	Clan4
Z518_00099T0	CYP682G1	39.69	Clade CYP682	Clan3
Z518_01183T0	CYP682B1	36.48	Clade CYP682	Clan3
Z518_00358T0	CYP570D1	28.07		Clan2
Z518_00655T0	CYP5085B2	36.9		Clan2
Z518_00662T0	CYP5085A2	34.29		Clan2
Z518_00797T0	CYP657B2	36.76		Clan2
Z518_01041T0	CYP636A2	34.41		Clan2
Z518_05767T0	CYP617D7	32.35		Clan2
Z518_01633T0	CYP628B1	34.11		Clan5
Z518_04617T0	CYP5061B5	38.16		Clan2
Z518_07823T0	CYP5050A1	38.41		Clan2
Z518_05766T0	CYP617A1	28.87		Clan2
Z518_06670T0	CYP673B2	29.86		Clan5
Z518_09647T0	CYP575A1	34.85		Clan5
Z518_07177T0	CYP504E7	37.69		Clan1
Z518_08704T0	CYP5044A1	38.63		Clan7
Z518_09649T0	CYP530A1	33.79		Clan1
Z518_08169T0	CYP606B2	33.27		Clan2
Z518_10082T0	CYP606B1	37.84		Clan2
