# Supplementary material for: Genomic Understanding of an Infectious Brain Disease from the Desert
Source: G3 (Bethesda). 2018 Jan 11;8(3):909–22. doi: 10.1534/g3.117.300421 (PMC5844311; doi:10.1534/g3.117.300421)
Supplement: Supplementary file 10 [file 909TableS9.xlsx]

## Sheet: Enrich Deplete domains
Table S9: Gene family expansions and contractions observed in R. mackenziei
Interpro domain	Enrichment and depletion in R. mackenziei vs. Paracoccidioides brasiliensis				Enrichment and depletion in R. mackenziei vs. Coccidiodis				Enrichment and depletion in R. mackenziei vs. Trico				Enrichment and depletion in R. mackenziei vs. Bantiana-clade				Enrichment and depletion in R. mackenziei vs. Carrionii-clade				Enrichment and depletion in R. mackenziei vs. Jeanselmei-clade				Enrichment and depletion in R. mackenziei vs. dermatitidis-clade				Enrichment and depletion in R. mackenziei vs. Aspergillus nidulans
	Enrich p-value	Enrich q-value	Deplete p-value	Deplete q-value	Enrich p-value	Enrich q-value	Deplete p-value	Deplete q-value	Enrich p-value	Enrich q-value	Deplete p-value	Deplete q-value	Enrich p-value	Enrich q-value	Deplete p-value	Deplete q-value	Enrich p-value	Enrich q-value	Deplete p-value	Deplete q-value	Enrich p-value	Enrich q-value	Deplete p-value	Deplete q-value	Enrich p-value	Enrich q-value	Deplete p-value	Deplete q-value	Enrich p-value	Enrich q-value	Deplete p-value	Deplete q-value
IPR000073 Alpha/beta hydrolase fold-1	1.51473e-07	7.34265e-05	1	1	0.000311374	0.0894452	0.99985	1	4.94578e-06	0.00153438	0.999998	1	0.131324	0.976406	0.892211	1	0.35221	1	0.693424	1	0.653095	1	0.391545	1	0.000541152	0.166546	0.999671	1	0.000127316	0.123433	0.999937	1
IPR000172 Glucose-methanol-choline oxidoreductase, N-terminal	0.0618549	1	0.976093	1	0.0178078	1	0.994748	1	0.000201691	0.0446948	0.99998	1	0.373098	0.976406	0.717164	1	0.37124	1	0.726313	1	0.292862	1	0.790594	1	0.114638	1	0.932275	1	0.89161	1	0.174055	1
IPR000477 Reverse transcriptase domain	0.93164	1	0.364859	1	0.80984	1	0.682001	1	0.767607	1	0.731763	1	0.627218	1	0.767826	1	0.699482	1	0.721996	1	0.718725	1	0.678577	1	0.6102	1	0.821251	1	1	1	1.05887e-06	0.00117323
IPR000719 Protein kinase domain	0.996081	1	0.00560362	1	0.99999	1	1.63194e-05	0.0158216	0.999999	1	2.08069e-06	0.00268964	0.00157938	0.556802	0.99885	1	0.0622102	1	0.949402	1	0.491792	1	0.546002	1	0.66049	1	0.3765	1	0.0470397	1	0.964134	1
IPR000845 Nucleoside phosphorylase domain	0.000842012	0.197898	0.999792	1	6.64024e-06	0.00257509	0.999999	1	9.90533e-08	3.84129e-05	1	1	3.67121e-06	0.00607488	0.999999	1	3.58152e-08	9.25942e-05	1	1	3.72825e-05	0.0481939	0.999987	1	4.68734e-08	7.27101e-05	1	1	0.455969	1	0.641481	1
IPR001128 Cytochrome P450	1.74679e-15	3.38702e-12	1	1	5.40852e-16	1.04871e-12	1	1	1.06016e-08	4.5681e-06	1	1	0.000154801	0.120063	0.999888	1	3.54715e-09	1.37558e-05	1	1	3.70073e-07	0.00143514	1	1	6.83645e-16	5.30235e-12	1	1	1.92246e-05	0.0298212	0.999988	1
IPR001138 Zn(2)-C6 fungal-type DNA-binding domain	2.74798e-11	2.66417e-08	1	1	9.37287e-08	5.592e-05	1	1	1.25545e-21	2.43432e-18	1	1	0.154105	0.976406	0.861611	1	0.0854739	1	0.925643	1	1	1	8.476e-10	6.57398e-06	0.0885572	1	0.922939	1	0.997974	1	0.00263201	0.527802
IPR001223 Glycoside hydrolase, family 18, catalytic domain	0.954797	1	0.191713	1	0.998351	1	0.0116163	1	0.999999	1	1.62885e-05	0.0114849	0.759769	1	0.499964	1	0.776914	1	0.496978	1	0.940982	1	0.181312	1	0.973206	1	0.0998421	1	0.999993	1	7.75188e-05	0.0365789
IPR001878 Zinc finger, CCHC-type	0.999998	1	8.22366e-06	0.0159457	0.679104	1	0.471157	1	0.413743	1	0.731862	1	0.0188919	0.976406	0.991888	1	0.233332	1	0.85473	1	0.119213	1	0.933316	1	0.165538	1	0.904868	1	0.545545	1	0.603545	1
IPR002110 Ankyrin repeat	0.0519039	1	0.96524	1	0.0291942	1	0.981092	1	0.0177386	1	0.988645	1	0.0415751	0.976406	0.968295	1	0.00751542	1	0.99491	1	6.90963e-05	0.0669889	0.999961	1	9.30458e-06	0.00801848	0.999995	1	0.0136814	1	0.991283	1
IPR002182 NB-ARC	3.56371e-05	0.0115167	0.999998	1	7.29706e-05	0.0235817	0.999993	1	5.16169e-05	0.0138049	0.999994	1	3.91625e-06	0.00607488	0.999999	1	5.17692e-05	0.0580845	0.999986	1	1.7804e-05	0.0276175	0.999995	1	1.15052e-05	0.00892343	0.999997	1	0.00275694	1	0.999194	1
IPR002198 Short-chain dehydrogenase/reductase SDR	1.5591e-12	2.0154e-09	1	1	2.18048e-11	2.41597e-08	1	1	2.07397e-19	3.21714e-16	1	1	0.935279	1	0.075021	1	0.381036	1	0.65113	1	0.515264	1	0.517194	1	0.240254	1	0.785912	1	0.00364472	1	0.997398	1
IPR002283 Isopenicillin N synthase	0.972051	1	0.189593	1	0.963844	1	0.22321	1	0.887974	1	0.473128	1	0.999909	1	0.000999775	0.969282	0.991847	1	0.0538997	1	0.652508	1	0.756516	1	0.999997	1	4.11606e-05	0.0456059	0.997791	1	0.0215545	1
IPR002290 Serine/threonine/dual specificity protein kinase, catalytic domain	0.996854	1	0.00481321	1	0.999997	1	5.38889e-06	0.00597089	0.999989	1	1.93614e-05	0.0115513	0.158866	0.976406	0.866519	1	0.781796	1	0.25376	1	0.949847	1	0.0624306	1	0.970655	1	0.0377692	1	0.589678	1	0.465987	1
IPR002347 Glucose/ribitol dehydrogenase	1	1	7.11375e-09	2.75871e-05	1	1	1.11732e-09	2.16649e-06	1	1	3.69429e-07	0.000886925	1	1	4.85786e-41	3.76775e-37	1	1	1.34239e-31	1.04116e-27	0.834941	1	0.24787	1	1	1	2.34611e-48	1.81964e-44	1	1	2.02748e-27	1.57252e-23
IPR002401 Cytochrome P450, E-class, group I	0.999421	1	0.00251796	1	0.999991	1	5.16574e-05	0.0445172	0.999999	1	8.0381e-06	0.00658004	1	1	1.7922e-20	6.95017e-17	1	1	4.73419e-12	1.22395e-08	0.800417	1	0.338482	1	1	1	1.04344e-17	4.04647e-14	1	1	1.95621e-16	7.58618e-13
IPR002403 Cytochrome P450, E-class, group IV	0.960395	1	0.107812	1	0.977087	1	0.0660585	1	0.999924	1	0.000359652	0.116228	0.990433	1	0.0243599	1	0.977575	1	0.0545071	1	0.00235964	1	0.999772	1	0.878994	1	0.23087	1	0.999984	1	8.01756e-05	0.0365789
IPR002529 Fumarylacetoacetase, C-terminal	7.73907e-05	0.0222312	1	1	0.0117005	1	0.997086	1	0.00127086	0.20535	0.999798	1	0.49944	0.976406	0.600712	1	0.0632014	1	0.966542	1	0.219691	1	0.852602	1	0.0106683	1	0.995697	1	0.213186	1	0.876159	1
IPR002575 Aminoglycoside phosphotransferase	0.276227	1	0.840019	1	1	1	6.53941e-10	1.69066e-06	0.999994	1	1.89627e-05	0.0115513	0.0750688	0.976406	0.956564	1	0.0894892	1	0.949892	1	0.551975	1	0.551972	1	0.796593	1	0.286056	1	0.0182805	1	0.993975	1
IPR002938 Monooxygenase, FAD-binding	3.6284e-09	2.55835e-06	1	1	1.53395e-08	1.08158e-05	1	1	2.80641e-11	2.17666e-08	1	1	0.771258	1	0.266568	1	0.47462	1	0.577641	1	0.458995	1	0.590748	1	0.000480093	0.166546	0.999719	1	0.158866	1	0.878112	1
IPR003042 Aromatic-ring hydroxylase-like	0.206518	1	1	1	0.179319	1	1	1	0.13892	1	1	1	1	1	2.07155e-13	5.35564e-10	1	1	8.45639e-16	3.27939e-12	0.923329	1	0.191513	1	1	1	5.98634e-15	1.16075e-11	0.119863	1	1	1
IPR003615 HNH nuclease	0.345232	1	0.812659	1	0.852593	1	0.258335	1	0.97481	1	0.0544512	1	4.25124e-05	0.0471037	0.999993	1	9.23856e-07	0.00143309	1	1	0.000216567	0.162305	0.999962	1	0.000218536	0.0892088	0.99997	1	0.00146064	0.944059	0.999898	1
IPR003663 Sugar/inositol transporter	9.10669e-06	0.0033634	0.999997	1	1.38126e-05	0.00489378	0.999995	1	6.92786e-09	3.35828e-06	1	1	0.9673	1	0.042277	1	0.682518	1	0.365555	1	0.905706	1	0.116674	1	0.062036	1	0.953309	1	0.836304	1	0.204809	1
IPR005828 General substrate transporter	1	1	0.00467151	1	1	1	0.00299688	1	1	1	0.00015729	0.0609969	1	1	0.000999512	0.969282	1	1	6.64021e-05	0.0858358	1	1	0.530358	1	1	1	4.78183e-06	0.00618131	1	1	1.89721e-05	0.0122623
IPR005829 Sugar transporter, conserved site	4.64198e-08	2.56414e-05	1	1	6.72065e-10	5.7917e-07	1	1	3.86496e-13	3.33073e-10	1	1	0.86658	1	0.157674	1	0.476842	1	0.569856	1	0.829647	1	0.199759	1	0.00109444	0.28295	0.999294	1	0.197426	1	0.840817	1
IPR007219 Transcription factor domain, fungi	9.06577e-18	2.3438e-14	1	1	1.04022e-16	2.68931e-13	1	1	1.28095e-23	4.96751e-20	1	1	0.915703	1	0.0953412	1	0.00281465	1	0.997795	1	0.999996	1	5.877e-06	0.022791	0.0234159	1	0.980583	1	0.0529582	1	0.956471	1
IPR007325 Kynurenine formamidase	0.00119788	0.251102	0.999847	1	0.00187138	0.414697	0.999678	1	2.04507e-05	0.00566483	0.999999	1	0.0817748	0.976406	0.950589	1	0.00404443	1	0.998457	1	0.00500961	1	0.997909	1	0.00158505	0.372535	0.999467	1	0.0016357	0.975884	0.999644	1
IPR008266 Tyrosine-protein kinase, active site	0.107141	1	0.954785	1	0.313126	1	0.810634	1	0.0764401	1	0.967341	1	4.35303e-08	0.00011254	1	1	2.1413e-07	0.000415198	1	1	2.78188e-06	0.00719208	1	1	0.000180589	0.082391	0.999961	1	0.00105178	0.7416	0.99984	1
IPR009057 Homeodomain-like	0.991634	1	0.0155261	1	0.996775	1	0.00624529	1	0.845079	1	0.218266	1	0.0851124	0.976406	0.941606	1	0.704617	1	0.367213	1	0.791302	1	0.266729	1	0.723673	1	0.346616	1	0.999991	1	2.14308e-05	0.0127859
IPR010573 Fungal trichothecene efflux pump	4.18961e-07	0.000191145	1	1	4.06827e-06	0.00166071	1	1	3.67972e-10	2.19538e-07	1	1	0.332039	0.976406	0.733834	1	0.00123165	0.734823	0.99945	1	0.00197969	1	0.999036	1	4.1066e-06	0.00398135	0.999999	1	4.83256e-06	0.0124938	0.999999	1
IPR010730 Heterokaryon incompatibility	1.96417e-09	1.52341e-06	1	1	9.55695e-15	1.48247e-11	1	1	4.42026e-16	5.71393e-13	1	1	0.830023	1	0.20444	1	0.608479	1	0.446649	1	0.19035	1	0.845199	1	3.55514e-09	9.19121e-06	1	1	4.55687e-11	3.53431e-07	1	1
IPR011008 Dimeric alpha-beta barrel	0.00318244	0.514229	0.998987	1	0.000458753	0.127074	0.999884	1	5.68983e-06	0.00169732	0.999999	1	0.537963	0.976406	0.536373	1	0.0620792	1	0.960399	1	0.254617	1	0.804879	1	0.0437814	1	0.973186	1	0.039642	1	0.978995	1
IPR011009 Protein kinase-like domain	0.999633	1	0.000535064	0.829992	1	1	1.00844e-15	7.82144e-12	1	1	1.81848e-10	7.05206e-07	0.000329526	0.192052	0.999758	1	0.0142482	1	0.988689	1	0.432672	1	0.599435	1	0.686784	1	0.344179	1	0.00798897	1	0.994137	1
IPR011032 GroES (chaperonin 10)-like	7.24791e-07	0.000312304	1	1	2.29601e-07	0.000118719	1	1	5.11861e-11	3.60909e-08	1	1	0.138218	0.976406	0.883989	1	0.124536	1	0.897789	1	0.399694	1	0.641702	1	0.0429954	1	0.966816	1	0.0305443	1	0.978283	1
IPR011050 Pectin lyase fold/virulence factor	0.954797	1	0.191713	1	0.59536	1	0.820681	1	0.526872	1	0.86108	1	0.959684	1	0.130583	1	0.988298	1	0.0498488	1	0.950409	1	0.158007	1	0.840143	1	0.39648	1	1	1	7.98877e-09	1.54902e-05
IPR011701 Major facilitator superfamily	1.64493e-13	2.55162e-10	1	1	4.89491e-10	4.74562e-07	1	1	5.3673e-10	2.97348e-07	1	1	0.0096858	0.976406	0.991926	1	0.199948	1	0.819504	1	0.845383	1	0.171051	1	0.565547	1	0.462574	1	0.224326	1	0.800843	1
IPR012334 Pectin lyase fold	0.954797	1	0.191713	1	0.59536	1	0.820681	1	0.526872	1	0.86108	1	0.927986	1	0.206839	1	0.988298	1	0.0498488	1	0.940982	1	0.181312	1	0.79712	1	0.46791	1	1	1	1.49416e-08	2.31774e-05
IPR013094 Alpha/beta hydrolase fold-3	0.00184042	0.366007	0.999407	1	0.00439863	0.816911	0.998313	1	0.000127947	0.0300714	0.999965	1	0.522761	0.976406	0.547515	1	0.0722697	1	0.951856	1	0.694225	1	0.371476	1	0.227776	1	0.827761	1	0.13455	1	0.912162	1
IPR013096 Cupin 2, conserved barrel	0.00119788	0.251102	0.999847	1	0.00010249	0.0317965	0.999994	1	2.04507e-05	0.00566483	0.999999	1	0.67522	1	0.413506	1	0.351616	1	0.741438	1	0.754063	1	0.327804	1	0.187152	1	0.878105	1	0.00379928	1	0.999013	1
IPR013149 Alcohol dehydrogenase, C-terminal	1.10302e-05	0.00388864	0.999996	1	1.38813e-05	0.00489378	0.999995	1	6.80321e-09	3.35828e-06	1	1	0.435869	0.976406	0.6108	1	0.178696	1	0.853874	1	0.546802	1	0.502348	1	0.104996	1	0.917538	1	0.107562	1	0.919916	1
IPR013154 Alcohol dehydrogenase GroES-like	1.36928e-05	0.00461747	0.999995	1	2.50677e-06	0.00108014	0.999999	1	2.46249e-10	1.59159e-07	1	1	0.47193	0.976406	0.576287	1	0.352839	1	0.695335	1	0.784908	1	0.25299	1	0.198709	1	0.83704	1	0.0362982	1	0.97546	1
IPR016038 Thiolase-like, subgroup	1.94606e-06	0.000794401	1	1	0.773411	1	0.322397	1	0.996748	1	0.00663908	0.858212	0.00656105	0.976406	0.996743	1	0.0621822	1	0.963276	1	0.0942213	1	0.93972	1	0.167289	1	0.887275	1	0.997564	1	0.00499415	0.82414
IPR016040 NAD(P)-binding domain	4.37261e-24	1.6957e-20	1	1	1.32442e-26	1.02722e-22	1	1	3.32912e-31	2.58206e-27	1	1	0.0169072	0.976406	0.984944	1	0.000795792	0.561105	0.999333	1	0.238801	1	0.775663	1	9.75938e-05	0.0540669	0.999921	1	9.07033e-06	0.0175874	0.999993	1
IPR017853 Glycoside hydrolase superfamily	0.0720656	1	0.951487	1	0.0210057	1	0.987171	1	0.0818301	1	0.942184	1	0.0618206	0.976406	0.952576	1	0.654813	1	0.396096	1	0.720261	1	0.324513	1	0.242873	1	0.798784	1	0.999984	1	3.04419e-05	0.0168648
IPR017972 Cytochrome P450, conserved site	1.01876e-10	8.77947e-08	1	1	6.9339e-09	5.37793e-06	1	1	9.56956e-08	3.84129e-05	1	1	0.00647663	0.976406	0.995241	1	5.24228e-05	0.0580845	0.999969	1	0.00393892	1	0.997197	1	1.09232e-08	2.118e-05	1	1	0.00347161	1	0.997801	1
IPR017998 Chaperone tailless complex polypeptide 1 (TCP-1)	0.999681	1	0.00447318	1	0.99943	1	0.00720224	1	1	1	2.61871e-06	0.00290153	0.970529	1	0.141024	1	0.996691	1	0.0253548	1	0.570703	1	0.833544	1	0.999716	1	0.00300984	1	0.997791	1	0.0215545	1
IPR018631 AAA-ATPase-like domain	5.57448e-06	0.00216178	1	1	1.88743e-06	0.000861113	1	1	2.66519e-07	9.39602e-05	1	1	5.36354e-21	4.15996e-17	1	1	3.35071e-14	2.59881e-10	1	1	2.73016e-17	2.11751e-13	1	1	7.93527e-14	3.0773e-10	1	1	8.5969e-08	0.000333388	1	1
IPR020472 G-protein beta WD-40 repeat	1	1	4.80292e-13	3.72515e-09	1	1	2.21046e-13	8.57218e-10	1	1	6.42233e-12	4.98116e-08	1	1	1.59246e-06	0.00308777	1	1	2.8234e-09	5.47457e-06	0.649158	1	0.648769	1	1	1	2.14477e-15	5.54495e-12	1	1	3.96623e-12	1.0254e-08
IPR020683 Ankyrin repeat-containing domain	0.026692	1	0.982499	1	0.0156385	1	0.989976	1	0.00647759	0.823609	0.99597	1	0.0199088	0.976406	0.985034	1	0.00233843	1	0.998449	1	1.0655e-05	0.0206601	0.999994	1	2.5561e-07	0.000330418	1	1	0.00400587	1	0.997542	1
IPR020843 Polyketide synthase, enoylreductase domain	4.89028e-05	0.0151716	0.999981	1	0.000113038	0.03372	0.999952	1	1.26717e-07	4.68006e-05	1	1	0.421035	0.976406	0.626728	1	0.360333	1	0.688858	1	0.512025	1	0.538868	1	0.149777	1	0.880229	1	0.17826	1	0.862187	1
IPR020846 Major facilitator superfamily domain	2.44006e-28	1.89251e-24	1	1	8.4266e-23	3.26783e-19	1	1	6.47627e-22	1.67433e-18	1	1	0.00390302	0.796627	0.996645	1	0.00318356	1	0.99731	1	0.264935	1	0.751622	1	8.93472e-05	0.0533059	0.999929	1	0.00412116	1	0.996629	1
IPR020904 Short-chain dehydrogenase/reductase, conserved site	4.959e-08	2.56414e-05	1	1	6.18806e-08	3.99955e-05	1	1	9.88534e-15	1.0953e-11	1	1	0.596577	1	0.443395	1	0.00327056	1	0.997732	1	0.13176	1	0.890085	1	0.000514213	0.166546	0.999668	1	5.19533e-05	0.0671583	0.999973	1
IPR021833 Protein of unknown function DUF3425	6.03787e-05	0.0180114	0.999992	1	1.7561e-05	0.00592187	0.999998	1	1.80595e-06	0.000583623	1	1	0.144178	0.976406	0.897292	1	0.0556065	1	0.96583	1	0.226889	1	0.831246	1	0.00293601	0.590314	0.998662	1	0.000825299	0.640102	0.999754	1
IPR021858 Protein of unknown function DUF3468	8.99712e-09	5.36782e-06	1	1	4.90046e-07	0.00023755	1	1	4.61376e-07	0.000155584	1	1	0.161356	0.976406	0.865803	1	0.377237	1	0.669576	1	0.999658	1	0.00051027	1	0.323848	1	0.720501	1	0.0523839	1	0.962752	1
IPR026992 Non-haem dioxygenase N-terminal domain	0.0105244	1	0.996489	1	0.0044174	0.816911	0.998669	1	0.000123094	0.0300714	0.999978	1	0.472712	0.976406	0.608744	1	0.350616	1	0.729858	1	0.836391	1	0.219569	1	0.533601	1	0.556003	1	0.0989754	1	0.943862	1
IPR027417 P-loop containing nucleoside triphosphate hydrolase	0.436667	1	0.59092	1	0.305615	1	0.71802	1	0.5803	1	0.445064	1	3.01307e-12	1.16847e-08	1	1	0.00166368	0.898519	0.998604	1	7.89861e-05	0.0680684	0.999936	1	0.000143549	0.0700695	0.999884	1	0.000241725	0.208313	0.999812	1
IPR027443 Isopenicillin N synthase-like	0.00474235	0.693994	0.998353	1	0.0108763	1	0.995507	1	8.61621e-05	0.0222758	0.99998	1	0.338206	0.976406	0.727259	1	0.327524	1	0.742351	1	0.813644	1	0.239956	1	0.593663	1	0.48499	1	0.12524	1	0.920848	1
IPR029058 Alpha/Beta hydrolase fold	4.41222e-09	2.85177e-06	1	1	1.61814e-07	8.96449e-05	1	1	1.01412e-08	4.5681e-06	1	1	0.0223948	0.976406	0.98102	1	0.0815619	1	0.929045	1	0.78484	1	0.235757	1	4.51674e-05	0.0291932	0.999967	1	0.00659061	1	0.994938	1
IPR029068 Glyoxalase/Bleomycin resistance protein/Dihydroxybiphenyl dioxygenase	0.00117667	0.251102	0.999653	1	0.00598322	1	0.997649	1	0.000196431	0.0446948	0.999946	1	0.117389	0.976406	0.915432	1	0.000740658	0.561105	0.999668	1	0.0118846	1	0.993133	1	2.62831e-05	0.018532	0.999991	1	0.000119662	0.123433	0.999967	1

## Sheet: Interpro main counts per genome
Interpro domain	Interpro Domain Counts per Genome
	cladophialophora_psammophila	cladophialophora_bantiana	Paracoccidioides_brasiliensis	Trichophyton_rubrum	Aspergillus_nidulans	Aspergillus_fumigatus	Coccidioides_immitis	Exophiala_dermatitidis	Cladophialophora_carrionii	Exophiala_xenobiotica	Rhinocladiella_mackenziei
IPR000008	606	555	121	212	417	331	163	322	379	544	484
IPR000009	216	263	79	75	330	206	110	208	173	383	254
IPR000011	338	299	52	63	213	152	65	148	166	314	242
IPR000014	347	24	46	50	139	100	53	118	176	19	13
IPR000022	326	304	79	136	262	210	108	233	235	320	273
IPR000023	332	299	92	135	212	183	115	160	216	304	260
IPR000026	338	237	45	47	143	102	57	117	178	199	188
IPR000028	255	189	38	88	122	77	44	66	105	173	191
IPR000031	473	455	346	477	414	414	378	370	395	466	507
IPR000033	196	7	16	31	76	45	24	50	71	11	6
IPR000037	195	179	25	36	116	90	31	66	112	171	136
IPR000043	176	160	181	306	145	163	297	177	141	221	185
IPR000048	161	132	26	21	61	49	31	54	72	96	110
IPR000049	155	138	21	19	88	72	20	56	89	134	98
IPR000054	152	117	11	14	67	40	15	41	73	91	78
IPR000056	91	88	15	30	68	52	23	45	71	124	87
IPR000058	134	110	7	3	12	7	2	12	53	58	67
IPR000061	141	111	19	41	75	49	28	42	66	118	110
IPR000064	129	113	28	28	82	63	31	62	84	118	106
IPR000070	135	108	19	19	91	67	23	51	76	109	77
IPR000073	132	122	131	212	114	115	172	131	108	162	138
IPR000077	111	106	18	34	46	46	34	47	78	103	87
IPR000085	107	94	20	16	58	48	21	48	67	98	78
IPR000086	82	78	37	52	134	126	37	65	74	88	73
IPR000089	111	94	21	21	67	44	25	49	64	92	81
IPR000090	102	90	21	22	66	49	26	46	65	84	76
IPR000092	113	99	46	58	63	68	50	36	53	75	95
IPR000093	163	159	98	140	142	122	117	115	132	173	166
IPR000095	100	87	38	56	67	51	39	47	55	60	77
IPR000100	100	84	41	52	57	61	44	33	48	67	82
IPR000101	56	55	27	44	94	91	30	44	52	57	51
IPR000103	81	72	29	37	49	39	31	40	48	50	61
IPR000104	110	103	99	155	103	108	136	109	98	134	98
IPR000109	68	66	18	32	50	44	26	51	50	66	60
IPR000110	48	35	1	0	6	1	3	5	11	17	33
IPR000111	72	60	12	17	32	27	14	34	46	55	41
IPR000114	75	64	16	19	33	31	19	39	48	59	45
IPR000115	73	67	25	30	43	34	27	36	44	45	56
IPR000116	14	9	9	50	7	15	62	22	13	27	18
IPR000119	78	77	61	68	75	63	74	76	67	111	76
IPR000120	97	103	53	74	84	81	56	68	86	93	85
IPR000121	61	47	15	26	32	28	16	21	30	46	48
IPR000126	104	96	52	69	98	85	57	78	77	100	83
IPR000127	60	45	14	24	28	24	15	20	29	42	43
IPR000131	60	58	50	56	62	53	59	59	53	85	61
IPR000132	55	47	14	24	29	25	15	20	28	42	44
IPR000133	39	34	9	9	24	21	8	15	25	46	30
IPR000138	32	34	39	38	78	80	46	35	36	42	33
IPR000146	116	103	76	95	103	87	76	80	93	93	122
IPR000156	56	41	14	24	30	25	15	20	29	44	42
IPR000157	15	15	13	30	57	39	21	11	12	17	23
IPR000158	58	45	9	10	28	21	12	21	25	38	37
IPR000159	21	22	0	44	49	28	23	16	17	22	25
IPR000160	32	28	15	15	13	13	20	22	32	29	20
IPR000163	21	18	13	7	6	7	15	18	23	23	15
IPR000164	58	54	41	52	56	46	51	52	49	80	55
IPR000165	41	3	38	43	47	46	42	42	40	3	2
IPR000167	45	44	5	14	25	25	14	26	33	44	30
IPR000169	40	40	9	8	25	14	12	17	24	43	34
IPR000172	46	41	10	8	31	27	13	19	26	39	29
IPR000175	43	44	13	12	24	19	20	23	29	47	34
IPR000177	42	40	12	13	40	30	15	28	31	44	34
IPR000178	51	38	8	10	11	14	12	13	14	25	36
IPR000180	2	2	3	1	21	42	2	0	1	3	3
IPR000181	47	45	8	5	20	12	7	16	25	31	33
IPR000182	37	36	14	20	51	33	18	13	23	27	32
IPR000183	106	105	86	127	112	109	97	93	91	115	112
IPR000184	37	42	7	19	23	20	13	21	34	34	32
IPR000185	101	96	85	126	89	85	105	93	89	110	90
IPR000189	41	43	11	30	26	28	16	24	35	32	32
IPR000192	19	18	0	7	7	6	13	13	20	21	15
IPR000194	32	32	7	5	18	9	7	13	19	33	27
IPR000195	117	116	97	109	98	96	102	113	112	136	108
IPR000196	33	29	12	18	46	32	16	11	22	22	28
IPR000198	32	29	13	18	48	31	18	13	21	26	29
IPR000206	121	121	124	156	124	122	127	124	121	136	126
IPR000209	37	30	0	3	13	7	4	6	9	22	18
IPR000210	37	32	2	1	6	9	1	14	17	22	20
IPR000217	27	29	13	23	50	30	27	20	23	34	29
IPR000218	10	10	7	19	41	27	14	8	7	11	17
IPR000219	44	45	31	67	50	51	42	36	35	55	55
IPR000222	20	20	12	13	24	22	11	28	22	40	27
IPR000223	23	23	13	44	49	27	23	17	18	23	26
IPR000225	6	7	6	16	39	19	15	8	7	13	15
IPR000231	87	83	89	114	85	87	87	81	86	95	85
IPR000232	39	39	15	22	44	49	17	30	36	50	31
IPR000235	158	158	139	162	158	146	139	146	146	153	162
IPR000237	133	132	128	147	139	131	126	132	126	140	143
IPR000238	25	25	12	14	19	21	16	20	22	41	33
IPR000241	31	34	7	6	13	16	7	18	29	25	20
IPR000242	27	26	10	11	34	26	8	14	15	30	29
IPR000243	7	7	4	1	35	35	1	3	7	7	2
IPR000245	37	31	3	3	13	7	4	6	9	22	18
IPR000246	5	6	5	16	37	17	13	6	6	11	13
IPR000250	49	47	34	44	46	46	42	46	45	58	50
IPR000253	59	55	45	62	57	59	49	53	53	69	59
IPR000254	68	66	66	83	60	70	81	69	62	88	68
IPR000257	38	38	26	60	45	44	35	31	32	43	46
IPR000260	31	29	3	3	10	8	3	11	17	20	30
IPR000261	26	27	13	14	20	21	16	20	23	42	33
IPR000262	38	26	9	18	17	16	9	17	22	33	27
IPR000266	25	1	3	3	7	7	5	8	18	3	1
IPR000268	15	16	6	2	31	14	3	2	3	19	32
IPR000269	33	2	9	24	29	17	11	7	18	3	6
IPR000270	12	11	6	14	38	23	14	9	8	10	17
IPR000271	26	29	16	13	46	41	13	20	25	39	28
IPR000276	32	28	3	4	14	9	5	11	23	25	21
IPR000277	6	6	4	1	34	34	1	3	7	6	2
IPR000281	25	26	28	25	53	55	25	22	27	26	28
IPR000283	4	6	5	16	36	18	14	7	6	11	13
IPR000286	5	6	5	13	36	18	13	6	6	11	13
IPR000289	5	6	5	13	36	17	13	6	6	11	13
IPR000291	4	5	4	14	35	16	12	4	5	10	12
IPR000292	49	47	34	53	45	43	38	47	43	64	39
IPR000297	18	19	4	8	11	7	4	6	12	30	15
IPR000298	18	18	3	6	8	6	5	6	10	22	17
IPR000300	26	25	24	52	25	24	25	26	24	27	25
IPR000304	42	42	39	69	41	42	43	42	40	46	41
IPR000305	20	18	9	6	9	6	3	7	14	16	14
IPR000306	66	66	40	50	57	57	53	52	61	67	63
IPR000307	25	20	5	12	22	16	5	10	16	21	18
IPR000308	24	26	3	4	22	14	5	16	19	20	21
IPR000312	18	19	4	7	8	6	5	7	10	22	17
IPR000313	47	39	19	16	20	16	19	23	32	34	31
IPR000315	29	25	25	54	25	27	25	28	27	26	27
IPR000318	0	0	1	0	19	30	1	0	0	0	0
IPR000319	32	33	19	26	28	33	17	26	25	41	28
IPR000322	27	26	26	55	28	29	29	29	28	29	30
IPR000323	23	25	11	18	28	18	14	28	20	28	37
IPR000326	24	21	0	6	9	6	4	6	15	16	15
IPR000330	22	20	14	43	27	26	23	16	18	22	26
IPR000331	30	20	9	12	30	20	12	9	21	22	31
IPR000334	58	54	46	61	57	59	49	53	53	68	58
IPR000340	3	5	4	9	31	15	10	4	4	9	12
IPR000343	9	8	36	11	14	8	12	9	11	9	14
IPR000352	33	35	15	19	21	23	19	19	32	29	21
IPR000357	18	14	2	1	5	4	3	3	7	10	20
IPR000358	30	31	3	4	17	10	5	11	17	30	21
IPR000361	40	39	13	33	28	24	13	33	29	38	28
IPR000362	36	28	16	13	18	13	14	19	26	24	28
IPR000366	26	27	25	50	26	25	25	26	24	27	27
IPR000374	63	62	45	68	57	59	49	53	54	62	57
IPR000375	77	77	67	72	70	81	73	75	75	83	75
IPR000380	35	27	15	13	18	14	14	19	26	24	28
IPR000383	34	29	16	12	18	13	14	19	26	24	29
IPR000385	30	24	11	13	36	19	12	11	18	21	20
IPR000387	115	112	105	125	115	112	112	110	110	119	124
IPR000392	36	27	13	10	14	11	14	16	24	23	23
IPR000394	24	1	18	18	18	16	22	23	23	1	0
IPR000396	22	24	6	2	27	13	5	10	16	23	19
IPR000397	28	21	3	3	7	7	4	5	6	11	13
IPR000398	14	15	8	7	10	15	8	13	12	16	12
IPR000399	36	35	11	24	24	21	11	27	25	32	25
IPR000403	43	38	21	20	33	23	18	26	25	31	30
IPR000406	1	1	2	1	24	24	1	0	1	1	1
IPR000407	24	22	8	10	10	10	10	16	18	26	21
IPR000408	64	63	48	67	72	60	55	57	59	67	63
IPR000409	32	24	15	11	16	11	13	18	24	22	26
IPR000412	9	9	5	3	5	2	3	8	6	10	11
IPR000415	48	49	28	36	43	43	37	37	43	49	45
IPR000417	16	15	3	6	8	6	2	13	13	21	13
IPR000418	10	5	1	3	8	5	2	2	6	7	24
IPR000420	16	1	3	2	8	2	3	4	7	0	1
IPR000421	21	22	4	13	12	16	7	14	16	15	20
IPR000422	14	13	0	23	15	15	16	16	15	16	13
IPR000424	24	22	8	3	26	14	5	10	15	23	18
IPR000425	32	26	9	12	18	14	14	15	26	18	19
IPR000426	5	5	0	0	6	3	0	8	5	5	5
IPR000432	16	16	3	6	8	6	3	13	13	21	12
IPR000433	40	37	27	36	43	35	30	32	34	34	50
IPR000438	79	78	70	70	75	81	75	75	76	84	76
IPR000439	0	0	0	0	0	0	0	0	0	0	23
IPR000440	42	39	32	39	48	38	32	35	39	38	47
IPR000445	3	4	3	7	24	11	8	3	3	8	11
IPR000447	28	27	5	16	11	9	8	12	18	19	20
IPR000449	12	12	2	1	23	24	1	6	10	11	7
IPR000453	20	20	2	1	5	2	3	7	22	16	17
IPR000454	41	38	28	51	33	37	34	33	31	38	36
IPR000456	59	59	46	49	51	48	55	53	53	66	48
IPR000458	12	14	10	14	15	32	11	11	13	11	14
IPR000462	10	10	5	7	8	7	6	8	9	15	12
IPR000465	30	25	8	11	16	12	13	14	23	15	18
IPR000467	13	13	0	6	15	13	5	12	15	17	7
IPR000473	22	19	9	14	11	10	8	10	15	20	18
IPR000477	17	15	5	6	17	14	5	10	15	17	13
IPR000484	4	1	18	0	2	9	13	1	0	2	6
IPR000485	11	7	10	24	7	10	21	3	5	9	6
IPR000486	9	9	0	0	3	1	0	2	2	6	12
IPR000488	47	49	41	52	51	45	54	44	52	53	48
IPR000489	3	0	6	21	1	0	13	3	0	3	12
IPR000490	9	9	0	0	3	1	0	2	2	6	11
IPR000494	18	18	5	10	18	21	7	9	13	21	23
IPR000504	18	20	7	14	17	15	5	11	14	23	14
IPR000506	19	18	5	2	17	7	3	9	13	18	13
IPR000509	78	75	80	95	80	79	81	79	76	94	80
IPR000510	11	12	8	7	9	17	7	12	10	14	12
IPR000511	9	9	0	0	3	1	0	2	2	7	11
IPR000514	43	44	40	60	42	39	39	45	42	45	40
IPR000515	22	17	7	13	17	14	10	9	12	20	20
IPR000523	4	4	0	0	4	3	0	5	4	3	3
IPR000524	30	31	17	28	26	31	16	23	22	37	27
IPR000529	8	0	8	21	8	8	8	8	8	0	1
IPR000530	27	27	25	44	26	24	24	25	25	29	24
IPR000531	67	65	68	82	67	66	69	68	70	82	69
IPR000533	22	20	4	8	17	12	4	12	12	14	24
IPR000534	16	15	0	16	13	14	9	13	12	19	15
IPR000535	31	29	15	22	26	26	18	24	26	30	21
IPR000537	16	18	8	11	17	15	11	17	15	22	20
IPR000540	22	25	23	25	23	21	40	26	22	27	21
IPR000541	15	10	2	0	2	1	2	2	4	8	10
IPR000542	11	11	9	28	12	9	15	10	12	11	13
IPR000544	5	0	4	20	3	5	16	2	2	1	0
IPR000547	4	6	5	9	23	12	9	4	5	10	9
IPR000550	61	62	61	73	75	63	68	61	65	70	69
IPR000551	7	10	5	8	4	3	3	0	8	3	7
IPR000552	19	17	3	1	5	5	4	9	9	16	9
IPR000554	35	29	15	35	18	19	15	21	22	28	31
IPR000555	18	17	1	10	16	10	6	6	9	16	15
IPR000558	4	4	4	21	20	18	9	6	2	6	2
IPR000559	25	22	19	35	22	23	20	20	18	21	23
IPR000560	1	0	2	2	11	19	2	0	1	1	1
IPR000565	15	14	3	6	6	6	3	12	10	16	12
IPR000566	5	0	3	1	19	9	3	4	5	3	0
IPR000568	18	17	4	6	8	5	3	13	13	22	14
IPR000569	9	8	5	11	22	9	7	4	4	5	6
IPR000571	13	13	8	9	10	16	7	11	11	12	11
IPR000572	20	17	1	10	14	10	6	6	9	15	14
IPR000573	19	19	10	11	14	12	10	10	15	16	26
IPR000577	19	19	10	11	17	14	10	10	15	17	26
IPR000581	31	31	20	24	16	15	25	26	30	23	25
IPR000582	24	22	17	34	22	22	20	20	18	21	21
IPR000583	35	31	21	24	28	24	19	23	25	28	29
IPR000585	3	3	5	16	19	14	7	5	3	2	6
IPR000587	19	17	8	18	17	14	8	12	12	26	15
IPR000589	17	17	8	9	19	16	9	15	17	21	10
IPR000590	25	26	21	39	24	25	24	25	27	32	27
IPR000591	14	2	6	12	16	14	7	13	16	0	0
IPR000592	13	7	1	1	3	4	0	0	3	3	13
IPR000593	17	18	10	9	24	23	7	13	17	25	15
IPR000594	8	7	3	8	18	13	4	2	5	4	10
IPR000595	21	20	4	7	15	17	6	12	15	17	11
IPR000597	25	23	18	34	22	22	20	20	18	21	22
IPR000600	3	4	2	13	18	8	3	2	3	3	0
IPR000602	4	4	7	8	20	7	9	5	5	3	5
IPR000608	8	8	4	7	6	6	4	7	7	10	7
IPR000612	1	0	0	0	7	17	0	1	1	2	0
IPR000614	10	11	3	2	7	5	3	3	7	7	18
IPR000620	10	9	4	5	21	18	5	7	9	12	8
IPR000623	7	8	7	5	7	8	7	7	8	11	7
IPR000626	5	5	4	2	2	2	4	12	5	14	6
IPR000627	13	13	5	6	15	13	5	12	15	17	7
IPR000629	25	23	18	33	22	22	20	20	18	21	23
IPR000630	6	5	6	21	8	11	17	4	5	8	5
IPR000631	13	14	0	0	3	2	0	2	3	7	5
IPR000634	17	17	9	9	19	17	9	15	17	21	11
IPR000637	48	48	40	39	45	48	46	47	48	50	46
IPR000639	13	13	4	5	13	12	7	12	9	15	9
IPR000640	51	52	50	64	53	50	54	49	53	55	51
IPR000641	18	16	9	6	18	15	8	10	8	23	17
IPR000642	14	11	4	6	12	6	5	8	7	11	9
IPR000644	6	6	6	4	19	14	5	4	5	7	4
IPR000648	9	8	13	9	25	10	13	8	9	9	8
IPR000649	5	5	6	21	5	5	6	5	5	6	5
IPR000651	18	14	7	9	20	17	8	15	14	15	10
IPR000652	6	6	4	6	9	9	9	10	7	17	15
IPR000653	14	9	1	5	3	4	7	7	7	10	12
IPR000659	7	8	7	5	7	8	7	7	8	11	7
IPR000668	4	1	4	16	7	5	4	4	4	1	0
IPR000669	6	6	12	9	21	10	11	7	6	8	7
IPR000671	20	19	4	13	10	7	5	10	13	14	13
IPR000672	14	0	7	16	11	11	6	8	8	0	0
IPR000673	10	10	4	6	20	18	5	6	8	12	9
IPR000674	13	13	4	4	13	12	6	12	9	15	9
IPR000675	18	15	5	6	10	9	4	10	8	9	12
IPR000679	18	12	3	2	6	5	6	6	8	9	12
IPR000682	20	17	4	6	5	6	4	6	10	10	12
IPR000683	15	15	7	11	17	15	8	14	17	19	9
IPR000684	19	18	3	9	8	8	4	13	11	14	10
IPR000685	14	11	4	5	11	6	5	7	7	11	9
IPR000687	8	8	1	1	17	17	1	4	7	8	6
IPR000688	3	2	6	8	3	3	10	5	1	7	17
IPR000690	2	2	2	17	15	12	6	2	1	3	1
IPR000692	30	30	27	43	28	28	30	28	30	37	28
IPR000697	1	2	4	6	16	6	5	3	2	4	4
IPR000700	12	11	4	2	12	18	3	9	13	9	8
IPR000701	11	10	1	1	2	2	2	6	10	7	6
IPR000702	18	14	3	2	6	6	6	6	8	9	12
IPR000704	29	27	16	17	19	23	19	24	27	29	21
IPR000705	6	6	6	22	6	6	6	6	6	7	6
IPR000706	19	17	4	11	11	8	4	14	14	17	12
IPR000711	21	21	14	14	19	17	18	16	21	23	17
IPR000713	11	1	0	0	0	10	0	11	15	1	1
IPR000715	24	24	24	39	25	25	24	24	24	28	24
IPR000717	3	3	3	18	16	15	7	5	5	5	3
IPR000719	14	12	3	8	8	6	4	8	11	10	8
IPR000722	48	43	39	48	41	39	39	41	40	45	43
IPR000726	1	1	1	15	1	2	1	1	1	1	1
IPR000727	1	1	1	15	1	2	1	1	1	1	1
IPR000728	20	23	16	31	20	19	17	21	22	20	19
IPR000730	17	19	12	20	13	15	11	15	14	23	18
IPR000731	9	9	8	22	9	9	9	9	9	9	7
IPR000738	16	13	5	13	8	11	6	11	10	20	16
IPR000740	6	6	6	21	6	6	6	6	6	7	6
IPR000741	1	1	3	16	13	10	6	1	1	2	1
IPR000742	1	1	1	14	1	2	1	1	1	1	1
IPR000743	13	13	5	7	12	11	7	12	14	19	9
IPR000744	15	15	5	6	7	11	5	7	14	13	11
IPR000751	15	13	3	1	10	8	2	4	6	15	10
IPR000754	9	8	5	14	5	11	10	8	11	18	13
IPR000755	0	1	1	0	14	3	0	0	0	0	0
IPR000757	13	12	4	6	5	5	4	7	10	10	9
IPR000760	3	3	2	16	3	4	4	3	3	3	3
IPR000763	10	10	10	23	10	10	10	10	10	10	10
IPR000764	17	16	5	3	8	6	8	8	13	15	11
IPR000771	5	5	6	18	8	6	5	5	5	5	5
IPR000772	26	25	19	33	24	27	23	23	24	26	25
IPR000778	6	6	4	18	7	5	4	5	4	5	6
IPR000780	10	7	2	3	2	2	2	4	3	6	5
IPR000782	10	10	5	2	12	15	4	8	10	9	10
IPR000783	10	10	8	19	12	11	10	6	7	7	10
IPR000788	10	10	4	1	12	15	4	8	10	9	10
IPR000789	3	3	4	16	14	13	7	4	3	4	5
IPR000791	12	12	5	3	14	12	5	8	7	17	13
IPR000792	14	14	6	7	20	15	6	11	13	15	12
IPR000793	1	1	1	15	1	2	1	1	1	1	1
IPR000795	24	22	20	26	20	18	18	22	24	27	17
IPR000796	14	11	5	2	10	7	2	6	15	14	10
IPR000801	10	10	2	2	6	3	2	9	12	13	5
IPR000802	12	12	9	21	14	14	11	8	9	9	11
IPR000804	9	8	2	1	5	4	2	2	6	6	15
IPR000805	6	6	3	4	17	14	3	5	5	7	5
IPR000806	9	9	9	22	9	9	9	9	9	9	9
IPR000807	28	22	15	16	16	16	15	18	22	25	22
IPR000808	23	24	17	17	19	24	17	16	18	24	21
IPR000811	16	14	2	3	4	4	3	10	8	11	6
IPR000812	19	18	16	29	16	16	18	18	18	22	17
IPR000813	12	11	6	4	7	7	4	13	13	15	8
IPR000814	16	14	3	3	5	3	3	9	10	14	13
IPR000816	18	17	13	21	15	12	13	14	15	19	16
IPR000818	6	5	2	5	4	5	4	8	6	9	3
IPR000819	12	11	8	4	11	10	5	10	9	16	10
IPR000821	10	9	0	0	3	2	2	5	5	8	3
IPR000832	7	8	5	8	7	7	17	8	7	7	7
IPR000834	4	4	5	16	7	5	4	4	4	4	4
IPR000835	0	0	0	0	0	13	0	0	0	0	0
IPR000836	8	7	1	1	2	3	0	2	4	10	7
IPR000837	10	11	6	7	11	9	5	9	7	13	7
IPR000842	18	13	6	5	6	7	6	9	11	13	13
IPR000845	16	15	4	11	11	8	4	14	12	17	12
IPR000846	6	5	2	5	4	5	4	7	6	6	3
IPR000847	13	11	6	8	10	10	6	10	11	11	10
IPR000850	4	4	4	16	6	5	4	4	4	4	4
IPR000860	14	14	4	8	14	12	7	12	10	16	11
IPR000863	4	4	5	16	7	5	4	4	4	4	4
IPR000864	5	4	0	0	3	3	1	0	8	4	3
IPR000866	3	2	8	15	4	5	15	3	3	4	4
IPR000868	10	10	10	22	10	10	10	10	10	10	10
IPR000870	16	13	4	6	5	4	4	5	6	9	11
IPR000872	29	28	23	24	24	27	25	24	25	33	28
IPR000873	10	10	1	2	5	3	2	9	11	12	5
IPR000876	3	3	0	0	11	12	0	0	5	3	1
IPR000878	4	4	3	15	3	4	3	3	3	4	5
IPR000883	8	8	3	2	14	13	2	5	8	6	8
IPR000888	12	0	0	0	3	3	1	5	3	0	1
IPR000889	28	28	28	32	29	30	28	27	28	31	26
IPR000890	10	8	8	8	4	7	6	9	11	9	8
IPR000891	9	8	4	16	6	6	4	7	7	16	9
IPR000892	13	11	9	8	8	8	10	11	10	11	11
IPR000896	13	10	1	1	3	2	1	3	5	6	6
IPR000897	7	8	6	7	8	3	8	12	8	13	10
IPR000898	8	8	0	12	8	8	8	8	8	8	8
IPR000903	12	7	0	0	1	0	0	4	6	6	3
IPR000904	2	2	3	14	4	4	14	2	2	3	2
IPR000905	19	17	17	27	18	18	19	20	19	20	17
IPR000909	20	12	10	18	18	12	13	10	13	15	13
IPR000911	18	12	6	8	6	7	6	9	11	12	12
IPR000914	18	12	6	8	6	7	6	9	11	13	13
IPR000915	21	20	11	9	12	11	9	12	14	19	14
IPR000917	15	15	9	10	10	13	12	16	16	15	12
IPR000923	15	14	9	13	10	11	8	10	13	17	15
IPR000924	9	7	1	0	3	4	0	2	9	9	6
IPR000926	5	5	3	0	12	6	2	4	5	8	5
IPR000938	14	14	11	12	12	14	14	13	13	18	14
IPR000941	41	39	34	41	38	38	35	38	40	42	38
IPR000943	20	16	10	11	14	11	8	8	12	11	15
IPR000944	15	15	15	13	16	15	15	18	16	21	15
IPR000949	9	7	4	16	6	6	4	7	7	16	9
IPR000951	6	6	0	3	2	5	3	3	5	5	4
IPR000953	5	5	1	1	5	5	2	2	5	10	4
IPR000959	2	3	2	2	2	2	12	2	2	2	2
IPR000960	18	18	17	16	17	15	17	23	18	26	19
IPR000961	4	4	0	11	6	4	4	4	4	5	3
IPR000965	5	5	3	0	11	6	2	4	5	8	5
IPR000967	10	10	11	20	11	10	12	10	10	11	9
IPR000969	0	0	3	7	11	6	4	0	0	2	0
IPR000971	15	13	14	22	15	15	16	16	15	16	14
IPR000977	14	14	14	24	15	14	14	14	14	14	14
IPR000979	5	6	6	5	8	7	7	8	5	8	7
IPR000980	4	4	2	5	4	7	3	4	4	5	4
IPR000988	2	1	2	11	4	2	2	2	2	0	0
IPR000994	11	14	9	6	17	7	8	6	12	12	16
IPR000996	10	9	4	6	5	4	8	6	6	14	4
IPR000997	7	6	0	2	11	9	1	2	4	3	2
IPR000999	20	20	20	30	22	21	21	19	20	22	19
IPR001000	12	10	4	5	6	7	6	7	10	9	8
IPR001001	9	7	5	3	4	5	5	8	5	9	8
IPR001002	17	15	8	8	11	7	7	9	10	13	10
IPR001005	11	9	5	13	7	7	5	8	8	16	10
IPR001012	10	9	2	1	6	5	2	7	7	11	6
IPR001015	7	6	6	0	11	3	3	4	4	8	5
IPR001017	12	12	12	22	12	12	12	12	12	12	11
IPR001018	28	26	24	30	25	25	24	30	28	35	26
IPR001019	17	15	8	9	13	10	8	12	12	14	13
IPR001021	9	9	7	4	7	8	5	9	9	12	8
IPR001024	3	3	0	1	3	1	0	2	2	8	5
IPR001025	19	18	15	23	19	19	16	18	17	25	16
IPR001029	7	7	0	2	6	7	6	7	5	8	6
IPR001030	11	12	1	2	4	2	3	9	7	7	5
IPR001031	7	7	7	18	7	7	7	7	7	8	7
IPR001036	32	30	25	36	29	28	28	30	28	36	28
IPR001040	13	11	3	2	6	3	4	7	7	10	7
IPR001041	7	6	1	0	2	2	0	2	4	7	7
IPR001044	2	3	4	2	8	4	1	2	2	1	3
IPR001045	10	9	5	10	10	10	12	9	11	9	10
IPR001046	4	4	4	14	7	5	4	4	4	4	4
IPR001047	42	40	36	42	39	40	36	39	41	43	39
IPR001048	16	17	6	15	15	13	17	7	13	12	8
IPR001054	15	13	4	7	6	11	8	6	12	11	14
IPR001055	11	10	4	7	9	10	7	8	9	13	8
IPR001057	9	9	5	4	6	7	4	9	9	12	9
IPR001059	8	8	2	4	2	3	2	3	6	6	5
IPR001060	12	11	2	2	7	3	3	3	5	8	5
IPR001062	5	0	3	10	4	4	3	5	3	0	0
IPR001063	19	18	18	16	19	16	18	19	17	25	16
IPR001064	6	6	6	0	10	3	3	4	4	8	5
IPR001071	8	9	4	6	9	7	4	6	4	9	4
IPR001075	13	10	4	4	8	3	5	5	4	7	7
IPR001077	5	5	2	7	6	1	3	8	3	10	5
IPR001078	1	1	1	11	1	1	1	1	1	1	1
IPR001083	9	10	4	5	7	6	6	8	9	9	7
IPR001085	8	8	2	1	8	7	1	6	4	5	11
IPR001086	13	11	3	4	6	5	4	7	7	10	7
IPR001087	22	19	15	24	23	25	19	23	19	24	21
IPR001091	7	7	2	2	6	3	3	2	4	6	2
IPR001093	0	0	0	0	10	7	0	1	1	1	1
IPR001094	5	5	0	10	6	3	3	3	3	4	3
IPR001095	4	4	3	2	12	8	6	3	3	4	6
IPR001096	5	4	1	4	5	2	2	4	6	7	3
IPR001098	20	20	12	11	14	13	13	14	14	14	14
IPR001099	19	16	9	11	13	10	10	13	13	16	14
IPR001104	5	5	0	1	3	7	2	1	4	5	8
IPR001106	6	6	6	15	7	7	9	6	8	5	6
IPR001107	5	5	2	6	6	1	3	8	3	8	5
IPR001109	1	1	1	3	2	1	4	2	1	2	1
IPR001110	6	5	3	0	2	0	2	2	5	4	2
IPR001114	9	9	4	3	5	5	2	9	7	12	8
IPR001117	0	0	1	0	1	1	4	1	0	2	0
IPR001123	17	18	11	10	10	11	10	12	15	14	13
IPR001126	11	11	10	20	10	10	12	12	11	14	10
IPR001128	13	12	3	4	6	7	5	7	7	11	8
IPR001129	10	8	0	0	2	1	1	3	4	7	3
IPR001130	11	9	3	4	6	4	3	6	9	8	7
IPR001131	6	7	1	1	5	4	1	6	6	9	6
IPR001133	1	1	1	10	1	2	1	1	1	1	1
IPR001135	1	1	1	10	2	3	1	1	1	1	1
IPR001137	10	1	5	5	10	9	9	4	5	0	0
IPR001138	11	12	5	9	14	13	4	5	8	8	5
IPR001139	11	11	10	19	12	10	9	10	13	11	10
IPR001141	6	6	3	0	2	1	3	2	5	4	2
IPR001147	16	16	9	13	14	15	10	11	17	15	13
IPR001148	5	5	5	13	5	4	5	5	5	5	5
IPR001153	7	7	0	9	6	7	8	6	8	7	6
IPR001154	9	7	4	4	5	5	4	5	6	6	6
IPR001155	2	2	2	0	9	5	1	2	1	4	2
IPR001161	10	11	9	10	11	10	10	10	12	10	11
IPR001162	4	4	4	13	4	4	4	4	4	4	4
IPR001163	9	0	1	0	3	3	0	2	9	0	0
IPR001164	4	4	1	1	4	3	1	6	4	10	5
IPR001171	8	0	5	3	9	6	4	5	5	0	0
IPR001172	0	0	0	9	0	1	2	0	0	0	0
IPR001173	22	22	24	24	22	23	20	21	21	23	21
IPR001179	14	13	12	18	11	10	11	14	13	14	14
IPR001180	8	8	2	1	5	4	2	7	7	10	8
IPR001182	0	0	0	0	9	0	0	0	0	1	0
IPR001185	6	6	3	1	2	1	3	2	5	4	2
IPR001188	8	8	0	1	3	4	1	5	6	9	6
IPR001189	12	12	9	11	13	13	11	8	9	8	10
IPR001192	2	2	1	2	2	1	1	3	1	4	2
IPR001194	6	6	5	14	6	6	6	6	6	6	6
IPR001196	3	3	3	10	3	3	3	2	2	2	4
IPR001197	1	1	1	9	2	3	1	1	1	1	1
IPR001199	10	11	4	2	4	3	4	6	9	11	8
IPR001202	5	5	2	0	5	3	2	3	5	5	4
IPR001203	4	4	5	5	7	7	2	7	4	10	6
IPR001204	2	3	0	0	9	5	0	2	3	3	5
IPR001206	7	7	6	11	15	11	8	6	7	6	6
IPR001207	4	4	0	9	4	4	4	4	4	4	4
IPR001208	12	12	6	5	8	8	6	11	11	14	12
IPR001209	1	1	2	10	3	3	4	1	1	4	2
IPR001210	5	5	4	3	4	4	5	3	4	3	5
IPR001214	9	9	5	7	3	7	7	6	5	6	6
IPR001216	9	8	0	2	8	5	0	1	4	6	6
IPR001221	9	3	2	4	3	2	2	1	2	5	3
IPR001222	8	10	3	4	4	4	2	4	7	8	7
IPR001223	8	6	8	6	8	10	13	7	7	5	6
IPR001226	7	5	1	1	4	3	1	5	6	9	5
IPR001227	5	5	1	1	3	7	2	1	4	4	9
IPR001228	5	5	6	4	12	10	4	4	4	5	5
IPR001229	9	9	9	17	9	9	9	9	9	9	9
IPR001232	3	3	1	3	3	3	1	2	3	4	2
IPR001233	9	10	1	1	3	2	1	1	2	9	7
IPR001236	17	16	10	14	15	16	11	12	17	16	14
IPR001238	7	7	7	2	6	7	6	7	5	8	8
IPR001240	6	6	2	1	5	5	6	6	3	7	4
IPR001241	7	7	4	2	6	7	6	7	5	7	6
IPR001242	5	5	5	13	5	4	5	5	5	5	5
IPR001245	8	7	2	2	3	4	2	4	7	11	9
IPR001247	14	14	16	14	17	16	16	16	15	19	15
IPR001248	1	1	1	10	2	3	1	1	1	1	1
IPR001249	1	1	1	10	2	3	1	1	1	1	1
IPR001250	8	10	3	4	4	4	2	4	7	8	7
IPR001251	9	3	2	4	3	2	2	1	2	4	3
IPR001252	0	0	1	2	5	9	0	0	0	0	0
IPR001253	5	5	4	13	4	4	4	4	5	5	5
IPR001254	1	1	1	1	1	1	2	0	2	2	2
IPR001260	6	4	3	2	2	3	3	6	3	6	5
IPR001261	4	4	4	13	4	4	4	4	4	4	4
IPR001263	6	6	1	2	9	8	2	5	8	8	3
IPR001264	6	6	2	6	5	5	1	6	3	7	5
IPR001266	36	30	29	28	29	27	29	29	33	36	31
IPR001268	11	11	3	2	9	8	5	7	6	11	11
IPR001269	5	1	2	8	7	4	3	6	3	0	0
IPR001270	7	7	3	2	6	7	6	6	5	7	7
IPR001272	8	8	2	2	10	7	2	6	8	8	7
IPR001278	25	23	19	27	21	21	22	23	22	26	22
IPR001279	0	0	2	2	4	5	1	1	2	1	0
IPR001282	13	12	14	20	14	14	14	14	13	15	13
IPR001283	7	0	2	3	2	2	3	5	6	0	0
IPR001287	9	7	4	4	6	5	4	6	6	6	6
IPR001288	2	2	3	10	3	5	4	2	2	2	2
IPR001289	6	6	5	13	8	8	5	5	5	7	5
IPR001293	5	0	4	6	5	8	5	5	6	0	1
IPR001294	2	2	2	2	2	2	1	4	3	3	3
IPR001295	6	5	2	2	3	3	2	4	7	5	5
IPR001296	12	13	12	15	15	14	12	11	10	12	14
IPR001300	7	0	3	4	5	4	4	4	7	0	1
IPR001303	2	2	3	10	4	2	2	2	2	3	2
IPR001304	8	8	7	15	8	8	8	8	8	8	8
IPR001305	3	3	3	3	4	3	2	2	3	5	4
IPR001307	7	7	8	13	8	8	8	7	7	9	10
IPR001308	12	11	4	5	8	5	4	5	7	7	8
IPR001309	8	5	1	2	3	3	2	3	3	4	9
IPR001310	1	1	1	8	1	1	1	1	1	1	1
IPR001312	8	7	2	7	5	7	4	4	6	10	6
IPR001313	7	7	2	2	0	2	2	2	6	8	5
IPR001314	2	2	2	10	2	2	2	3	3	3	3
IPR001320	1	1	1	8	1	1	1	1	1	1	1
IPR001322	1	1	1	8	1	1	1	1	1	1	1
IPR001326	1	1	1	0	5	8	1	0	1	0	0
IPR001327	7	6	1	2	4	2	1	1	4	5	4
IPR001328	6	5	2	2	9	6	1	2	3	6	4
IPR001330	15	14	7	12	11	9	10	9	10	13	11
IPR001331	8	8	8	16	8	8	8	9	8	9	9
IPR001333	11	12	6	5	10	10	7	7	7	8	7
IPR001338	5	5	6	12	11	13	10	5	5	6	5
IPR001339	9	7	1	1	2	1	1	3	4	2	5
IPR001341	10	6	2	2	4	3	3	4	3	4	4
IPR001342	8	0	3	3	3	3	2	4	5	0	0
IPR001343	12	13	12	10	12	11	12	12	12	16	12
IPR001345	21	21	19	24	21	21	20	20	20	23	20
IPR001347	2	2	2	9	2	2	2	2	2	2	2
IPR001349	14	14	9	17	14	12	11	14	15	15	12
IPR001351	35	35	34	38	34	35	36	34	34	37	34
IPR001353	9	7	2	2	2	3	2	5	4	7	5
IPR001356	6	5	1	0	3	2	2	2	2	7	4
IPR001357	9	10	3	2	6	7	4	3	5	5	7
IPR001360	3	3	3	0	2	1	0	3	3	6	3
IPR001362	9	9	4	6	5	5	2	9	7	10	8
IPR001364	1	1	1	1	8	7	1	0	1	1	0
IPR001365	6	5	1	1	9	6	1	2	3	6	4
IPR001370	23	23	23	21	23	23	24	23	22	24	23
IPR001372	5	5	0	2	4	7	4	5	4	6	4
IPR001373	9	7	4	4	6	5	4	6	6	7	6
IPR001374	9	7	4	4	6	5	4	5	6	6	6
IPR001375	5	5	0	0	2	1	0	2	5	5	2
IPR001377	8	9	9	9	12	6	11	5	6	8	6
IPR001380	7	9	3	4	4	4	2	3	6	7	7
IPR001381	8	7	3	8	5	9	8	6	9	11	8
IPR001382	7	3	1	0	5	4	2	3	2	5	5
IPR001383	8	4	2	1	3	4	2	3	3	5	8
IPR001384	5	5	9	8	4	1	6	5	6	5	4
IPR001387	4	4	4	11	4	4	4	4	4	4	4
IPR001388	13	12	6	5	8	6	6	7	8	8	8
IPR001392	1	1	1	8	1	1	1	1	1	1	1
IPR001394	1	1	1	8	3	2	1	2	0	0	2
IPR001398	2	2	4	10	3	4	7	2	2	2	2
IPR001401	11	10	3	7	4	5	5	5	7	6	8
IPR001403	1	1	1	8	1	2	7	1	1	0	1
IPR001404	6	6	3	6	5	5	1	6	3	7	5
IPR001405	8	7	2	1	2	1	1	1	2	1	2
IPR001406	13	11	5	9	9	8	8	9	7	12	9
IPR001411	0	0	7	7	7	0	7	0	0	0	0
IPR001412	7	6	5	2	8	5	6	4	4	7	4
IPR001423	12	13	9	10	10	8	8	11	12	13	11
IPR001424	2	2	1	0	6	7	0	2	2	2	2
IPR001425	2	1	2	0	1	3	1	2	1	7	2
IPR001431	6	1	3	3	4	3	2	4	6	0	0
IPR001433	11	9	5	6	9	9	9	4	5	5	8
IPR001437	5	6	1	1	4	3	0	2	4	4	4
IPR001440	7	7	8	14	8	8	8	8	8	8	7
IPR001441	16	12	14	12	15	12	14	13	17	16	14
IPR001444	9	5	4	11	6	5	4	5	5	5	5
IPR001447	4	4	2	2	4	4	1	2	2	4	5
IPR001450	4	1	0	3	1	0	2	4	1	3	3
IPR001451	0	0	1	7	4	3	7	0	0	0	0
IPR001452	10	9	5	4	8	9	9	4	5	6	8
IPR001453	14	14	11	13	16	17	13	11	14	12	18
IPR001455	15	15	15	12	15	14	15	15	15	16	15
IPR001457	7	6	3	2	3	3	2	2	6	4	3
IPR001460	2	2	2	9	2	2	2	2	2	2	2
IPR001461	0	0	0	0	7	5	0	0	0	0	0
IPR001463	2	2	2	8	2	2	2	2	2	2	2
IPR001464	2	0	0	0	7	0	0	0	1	0	2
IPR001465	5	5	2	0	4	5	1	2	5	5	4
IPR001466	4	5	2	2	8	7	2	7	3	5	3
IPR001468	6	1	4	5	5	6	5	6	6	0	0
IPR001469	0	0	1	7	1	0	0	0	0	0	0
IPR001471	2	2	1	1	1	3	1	2	1	2	3
IPR001473	4	0	2	2	3	7	1	1	4	0	0
IPR001474	13	13	12	15	13	14	14	13	13	16	14
IPR001478	5	3	1	0	2	2	1	1	1	5	3
IPR001480	2	2	1	1	0	2	1	2	1	2	1
IPR001482	2	4	1	0	1	4	2	3	2	4	7
IPR001486	3	3	3	10	3	3	3	3	4	3	3
IPR001487	3	3	1	2	2	2	2	2	3	4	4
IPR001494	1	1	0	0	1	3	0	0	1	7	1
IPR001497	3	3	1	8	4	2	1	2	1	3	3
IPR001498	6	6	2	4	5	3	4	6	6	8	8
IPR001499	6	6	0	3	6	6	6	5	6	6	5
IPR001501	4	1	4	7	5	5	4	4	4	1	0
IPR001505	2	3	0	1	7	2	1	1	1	3	3
IPR001506	5	5	1	1	8	5	1	2	3	4	4
IPR001509	7	6	3	5	8	7	5	6	6	8	6
IPR001510	0	0	2	7	2	1	1	1	0	2	0
IPR001514	2	2	2	9	2	2	2	2	2	2	2
IPR001515	10	11	8	12	9	7	8	8	9	10	9
IPR001516	8	9	2	3	5	4	4	6	8	9	6
IPR001518	1	1	1	8	1	1	1	1	1	1	1
IPR001522	10	11	4	4	11	9	5	6	6	9	6
IPR001524	7	7	3	1	4	7	3	5	5	5	6
IPR001525	7	8	6	11	9	7	6	7	6	9	9
IPR001529	10	10	6	5	6	6	6	5	8	11	6
IPR001533	3	3	0	1	3	1	1	1	1	2	6
IPR001537	10	8	4	3	6	3	4	5	6	7	8
IPR001539	13	14	9	11	10	9	8	12	13	14	12
IPR001542	1	1	1	8	1	1	1	1	1	1	1
IPR001543	2	2	1	0	1	1	1	1	3	7	3
IPR001544	5	6	4	2	9	9	2	4	4	5	5
IPR001547	1	1	0	0	3	7	0	2	2	2	2
IPR001555	4	4	1	2	4	3	0	4	2	5	3
IPR001557	12	11	8	13	9	14	8	10	9	9	9
IPR001563	10	8	6	12	13	13	7	6	9	10	6
IPR001564	14	15	10	14	13	13	9	13	13	15	11
IPR001566	3	3	4	4	4	2	6	9	3	6	7
IPR001567	14	15	10	13	12	11	9	13	13	13	11
IPR001568	6	8	1	2	1	1	4	1	1	6	3
IPR001569	4	3	0	0	4	4	2	4	1	3	2
IPR001570	1	1	0	3	7	7	1	0	0	0	0
IPR001576	7	7	7	13	7	6	6	7	7	8	6
IPR001578	5	5	3	3	3	3	3	3	2	5	4
IPR001579	2	2	2	3	2	2	3	2	2	2	2
IPR001580	3	3	2	2	7	5	2	2	2	2	3
IPR001584	11	12	7	7	8	6	5	7	8	8	8
IPR001585	14	14	7	8	9	7	7	8	9	9	9
IPR001588	9	9	5	5	9	7	9	4	5	5	7
IPR001589	6	6	1	3	4	3	4	6	5	6	7
IPR001590	7	7	9	8	10	9	9	7	6	11	6
IPR001593	7	7	7	14	7	7	7	7	7	7	7
IPR001594	6	6	2	4	5	3	4	6	6	8	8
IPR001597	6	6	1	2	4	3	2	4	7	6	7
IPR001602	0	0	2	1	2	7	1	0	0	0	0
IPR001604	6	6	1	2	5	1	1	2	3	4	4
IPR001606	6	5	3	6	5	4	4	5	6	7	6
IPR001607	1	1	1	8	1	1	1	1	1	1	1
IPR001608	5	2	2	0	3	0	4	1	4	4	2
IPR001609	6	6	1	2	4	3	2	4	7	6	7
IPR001610	5	6	1	1	4	2	0	2	4	4	4
IPR001611	10	9	4	6	8	9	9	5	6	6	8
IPR001613	1	1	0	7	1	0	1	1	1	1	1
IPR001619	7	7	3	2	4	3	3	5	5	6	4
IPR001621	3	3	2	0	5	4	0	0	1	6	1
IPR001623	4	4	4	10	5	4	4	4	4	4	4
IPR001626	6	6	7	11	6	6	6	6	6	6	5
IPR001631	3	1	3	6	3	3	3	3	3	0	0
IPR001632	3	1	3	6	5	3	3	3	3	0	0
IPR001633	5	0	4	2	4	4	4	5	5	0	0
IPR001636	8	7	6	7	6	6	7	7	8	10	7
IPR001637	7	8	7	7	7	7	8	8	8	10	8
IPR001638	0	0	1	6	1	1	0	0	3	1	0
IPR001640	2	2	2	3	5	8	2	2	3	2	2
IPR001645	8	8	3	3	3	3	2	4	5	7	5
IPR001646	3	4	2	1	3	3	3	3	5	4	4
IPR001647	4	4	4	10	4	4	4	4	4	4	4
IPR001648	3	0	3	6	2	2	3	3	3	0	0
IPR001650	13	14	15	16	18	17	17	15	15	18	15
IPR001651	2	2	2	5	7	3	2	1	2	3	3
IPR001653	4	3	3	2	5	1	2	3	2	5	4
IPR001656	15	16	15	13	14	16	16	17	18	18	16
IPR001660	6	7	5	3	9	5	6	4	5	4	4
IPR001661	9	8	7	7	7	5	6	5	7	8	6
IPR001662	15	15	16	20	14	15	16	15	15	15	16
IPR001663	10	11	12	15	10	11	12	13	11	12	11
IPR001667	2	2	0	6	1	2	2	2	2	2	2
IPR001670	7	8	5	8	7	5	4	5	6	7	5
IPR001672	6	6	2	4	5	4	3	4	5	7	5
IPR001674	10	9	5	5	6	7	5	8	9	11	8
IPR001678	10	10	10	10	11	11	10	10	10	13	9
IPR001679	2	2	1	7	2	2	2	2	2	2	2
IPR001680	3	4	4	1	3	3	1	2	1	6	5
IPR001683	4	5	2	2	2	2	1	6	5	7	4
IPR001684	1	0	1	6	0	1	1	1	1	0	0
IPR001690	4	0	1	2	2	5	1	1	5	0	0
IPR001692	11	11	12	14	10	10	11	12	11	11	11
IPR001694	5	6	3	1	4	3	1	3	4	6	4
IPR001697	8	8	2	4	2	2	2	4	4	4	3
IPR001698	2	3	0	1	0	0	0	1	2	5	0
IPR001701	2	2	2	8	2	2	2	2	2	2	2
IPR001705	5	3	0	0	1	0	0	0	0	1	0
IPR001706	7	7	8	10	7	9	11	7	7	8	6
IPR001708	2	2	2	8	3	2	2	2	2	2	2
IPR001709	7	6	7	7	7	7	7	7	7	7	7
IPR001711	5	5	5	10	5	5	5	5	5	5	4
IPR001712	6	4	2	8	3	3	5	3	3	6	3
IPR001714	1	1	1	4	5	1	2	5	1	4	2
IPR001715	5	5	4	10	5	4	4	4	4	6	5
IPR001719	6	6	4	4	3	6	6	9	5	7	5
IPR001721	6	6	2	5	3	4	3	4	4	5	5
IPR001722	7	7	2	1	3	3	2	3	6	5	5
IPR001727	2	2	2	4	6	8	3	3	2	2	2
IPR001731	3	3	3	9	5	4	3	3	3	4	3
IPR001732	4	4	3	4	4	6	4	4	4	5	3
IPR001733	10	10	7	9	8	7	6	9	10	10	8
IPR001734	10	10	5	6	8	6	6	9	10	10	8
IPR001736	7	6	1	1	1	1	1	1	2	5	5
IPR001737	3	3	1	3	3	2	3	5	2	4	3
IPR001748	5	5	3	5	5	3	3	4	4	6	4
IPR001750	3	0	1	6	2	2	1	2	2	0	0
IPR001752	4	4	4	9	4	3	5	4	4	4	4
IPR001753	4	4	3	7	4	9	5	4	4	6	5
IPR001754	2	3	2	8	3	2	2	2	3	2	2
IPR001757	9	9	4	10	6	6	4	7	9	9	6
IPR001761	5	4	3	6	3	4	3	4	4	3	4
IPR001762	1	6	0	0	0	1	0	0	0	0	0
IPR001763	9	8	10	6	8	4	9	7	9	7	6
IPR001764	3	3	2	6	1	2	2	4	3	4	5
IPR001765	5	4	1	2	2	3	3	2	4	6	1
IPR001766	4	4	4	5	9	10	5	5	4	6	4
IPR001772	12	12	11	12	10	8	12	12	12	14	11
IPR001775	17	17	20	23	19	19	22	17	18	21	18
IPR001778	1	1	1	7	3	1	4	1	3	1	1
IPR001780	4	4	1	3	1	0	2	3	2	5	3
IPR001781	6	7	3	4	4	4	2	2	5	6	5
IPR001783	2	1	2	2	0	0	1	1	3	6	2
IPR001787	5	5	2	1	3	5	2	5	4	7	5
IPR001789	1	1	1	6	1	1	0	1	1	1	1
IPR001790	2	2	0	1	6	0	0	0	0	0	0
IPR001792	3	3	0	0	6	5	0	1	2	2	3
IPR001796	5	5	3	7	4	5	3	4	6	8	4
IPR001799	2	2	0	2	6	6	0	0	0	3	1
IPR001805	2	2	1	6	0	1	1	0	1	0	1
IPR001806	10	10	7	11	8	7	7	10	10	10	8
IPR001807	0	0	0	6	0	1	2	0	0	0	0
IPR001808	5	5	0	4	4	5	4	5	4	4	5
IPR001810	4	5	2	2	1	2	2	5	5	5	3
IPR001816	3	2	0	0	4	6	0	1	1	2	2
IPR001818	6	7	3	2	4	3	3	5	5	6	4
IPR001821	7	7	3	2	4	3	3	5	5	6	4
IPR001830	4	4	4	4	4	4	4	4	4	4	3
IPR001834	4	4	4	4	4	4	4	4	4	4	3
IPR001841	10	10	10	9	10	7	9	10	10	12	11
IPR001842	3	3	3	3	3	3	4	3	3	3	3
IPR001844	7	5	3	2	6	3	2	3	4	4	6
IPR001845	3	4	0	0	2	2	0	1	3	3	1
IPR001848	2	2	1	3	3	3	0	3	2	5	2
IPR001849	2	2	0	0	6	2	0	1	2	1	4
IPR001851	4	4	4	1	4	4	4	4	4	4	4
IPR001852	3	2	1	1	4	2	1	2	5	3	3
IPR001853	6	6	2	2	2	2	2	5	5	7	3
IPR001854	1	1	1	6	1	1	1	1	1	1	1
IPR001857	2	3	0	5	3	6	4	2	2	2	2
IPR001859	0	0	1	0	6	5	1	0	0	0	0
IPR001865	8	8	8	11	7	9	7	8	9	9	9
IPR001867	6	6	2	5	3	4	3	4	4	5	5
IPR001870	2	2	2	8	2	2	2	2	2	2	2
IPR001872	11	10	8	8	8	8	7	9	10	12	9
IPR001874	3	3	1	0	3	3	0	2	3	3	1
IPR001876	4	4	4	10	4	4	5	4	4	6	4
IPR001878	9	9	9	10	10	9	10	9	9	11	9
IPR001881	7	9	7	8	12	9	9	9	8	9	7
IPR001882	3	3	1	2	3	3	2	4	4	4	6
IPR001884	2	2	3	8	3	4	4	2	2	2	2
IPR001891	12	12	13	16	10	12	14	12	12	11	12
IPR001892	12	13	16	14	16	16	15	13	13	15	13
IPR001895	4	4	1	1	2	2	1	2	4	2	3
IPR001898	9	9	5	10	7	7	7	7	9	7	7
IPR001901	5	2	4	4	4	4	4	3	3	0	2
IPR001902	6	7	5	6	5	5	6	7	7	8	6
IPR001905	6	6	7	8	6	6	3	2	5	4	3
IPR001907	4	3	4	3	5	4	4	4	3	9	5
IPR001910	0	0	0	0	6	4	0	0	0	0	0
IPR001911	2	1	2	2	4	2	2	2	1	2	2
IPR001912	2	2	0	0	3	6	5	2	0	2	0
IPR001915	0	0	0	0	0	0	0	0	0	0	0
IPR001917	1	1	1	7	1	1	1	1	1	1	1
IPR001920	2	2	0	2	2	2	1	2	1	6	3
IPR001921	2	2	2	1	3	3	4	3	2	6	3
IPR001925	12	12	11	16	12	13	12	12	12	15	12
IPR001926	4	3	3	2	5	1	2	3	2	5	4
IPR001929	0	0	0	0	6	1	0	0	0	0	0
IPR001931	4	4	1	3	1	0	2	3	2	5	3
IPR001932	9	9	6	12	8	10	7	7	9	7	9
IPR001936	3	3	0	0	0	0	0	2	2	6	1
IPR001937	4	4	1	1	2	2	1	4	4	7	2
IPR001938	1	1	1	7	1	1	1	1	1	1	1
IPR001940	4	4	4	10	4	4	5	4	4	5	4
IPR001943	4	6	0	0	6	1	2	0	0	1	0
IPR001944	6	6	5	5	3	5	2	1	4	3	3
IPR001945	0	0	0	1	0	0	1	1	0	1	0
IPR001948	0	0	0	0	1	0	0	0	0	0	6
IPR001949	5	4	0	0	0	0	0	0	2	4	4
IPR001950	9	9	9	12	10	9	8	9	9	10	10
IPR001951	5	5	5	4	7	6	5	5	5	6	4
IPR001952	4	4	1	3	1	0	2	3	2	5	3
IPR001957	16	16	18	18	16	17	17	16	16	16	17
IPR001958	11	11	11	10	12	12	10	11	12	15	10
IPR001962	14	14	14	13	14	13	15	14	16	18	15
IPR001965	10	9	6	8	9	6	6	4	6	6	7
IPR001967	5	6	0	2	2	2	3	3	5	4	3
IPR001969	2	2	0	1	6	4	1	1	3	3	3
IPR001971	0	0	6	6	6	0	6	0	0	0	0
IPR001972	0	0	6	0	0	0	0	0	0	0	0
IPR001975	3	3	3	3	8	7	5	3	3	3	3
IPR001976	3	3	4	3	4	6	5	3	4	4	3
IPR001977	3	3	0	5	3	3	3	3	3	3	3
IPR001980	9	9	7	8	8	9	6	7	10	9	8
IPR001982	13	12	15	15	11	10	14	12	12	15	12
IPR001985	0	0	0	0	1	0	0	0	1	1	0
IPR001986	9	10	8	9	11	8	13	11	10	13	11
IPR001991	1	1	1	6	1	1	1	1	1	1	1
IPR001995	5	5	5	4	5	2	6	5	5	7	5
IPR002004	5	3	0	0	0	0	0	0	0	1	0
IPR002008	4	4	1	6	4	2	4	3	3	3	3
IPR002013	2	2	1	1	2	6	2	1	2	3	3
IPR002014	20	20	19	19	18	20	19	21	21	21	18
IPR002015	8	8	5	10	5	5	5	7	7	7	6
IPR002016	4	3	2	1	3	4	2	3	3	5	3
IPR002018	15	15	14	14	14	16	14	15	15	19	17
IPR002019	3	1	3	3	4	4	3	5	2	0	1
IPR002020	1	1	1	4	2	1	3	1	1	1	1
IPR002022	3	3	2	2	3	4	2	3	2	4	3
IPR002023	5	6	2	6	3	3	2	2	5	5	5
IPR002024	9	9	9	13	12	11	9	8	9	11	9
IPR002026	5	5	5	3	5	4	4	5	5	8	6
IPR002028	4	4	3	8	3	3	3	3	3	5	3
IPR002030	1	0	1	5	1	1	1	1	1	0	0
IPR002033	4	4	2	3	4	3	3	4	4	4	4
IPR002034	3	3	1	2	4	4	1	3	3	4	3
IPR002035	1	1	1	6	1	1	1	1	1	1	1
IPR002036	5	0	2	1	2	2	2	4	4	0	0
IPR002041	7	7	4	5	7	9	5	6	6	7	6
IPR002042	0	0	1	2	5	4	1	0	0	0	1
IPR002043	2	2	0	0	3	5	0	2	1	1	2
IPR002044	2	3	0	0	2	4	0	1	1	1	0
IPR002048	4	4	5	3	5	5	3	3	4	4	5
IPR002052	2	2	1	1	3	5	2	1	2	3	3
IPR002053	8	8	8	12	7	7	9	8	8	12	8
IPR002054	5	5	3	7	7	5	3	5	5	6	6
IPR002056	1	1	3	2	2	2	3	2	1	3	1
IPR002057	12	12	10	11	12	11	10	10	11	11	10
IPR002058	7	7	4	5	6	5	6	7	7	7	7
IPR002059	3	0	2	4	4	5	3	3	3	0	0
IPR002060	4	4	1	1	3	2	2	3	4	5	6
IPR002067	1	1	0	0	1	0	0	1	2	2	0
IPR002068	2	2	1	1	2	0	1	3	2	5	2
IPR002073	5	2	0	0	2	0	0	1	1	3	1
IPR002075	2	0	1	1	1	1	1	2	1	0	0
IPR002076	8	10	6	7	7	6	5	6	7	7	6
IPR002077	4	4	1	3	4	4	1	1	4	1	4
IPR002078	2	0	1	0	3	5	0	1	2	0	0
IPR002081	6	6	7	10	6	7	7	6	6	6	6
IPR002082	3	3	4	2	3	3	2	3	3	3	5
IPR002083	3	3	1	2	3	3	2	3	3	6	2
IPR002088	3	3	3	7	3	3	3	3	3	4	3
IPR002092	6	6	1	1	2	2	2	3	4	4	5
IPR002099	4	4	2	4	3	4	2	3	3	6	3
IPR002100	4	4	2	1	2	3	1	2	2	3	3
IPR002104	3	1	3	5	3	3	3	3	4	1	0
IPR002108	5	5	3	3	3	3	2	5	5	4	5
IPR002109	3	0	3	3	3	3	4	3	3	2	0
IPR002110	7	7	8	8	7	8	8	9	8	8	8
IPR002112	1	1	0	0	0	0	0	0	0	2	0
IPR002113	1	1	0	0	5	4	2	0	1	1	1
IPR002115	4	6	2	2	3	2	2	2	2	3	2
IPR002119	6	6	4	5	4	4	4	6	5	5	6
IPR002121	5	5	1	1	2	1	1	1	2	3	2
IPR002123	9	8	5	7	6	6	6	7	7	8	6
IPR002124	5	5	2	2	5	5	5	5	5	6	3
IPR002125	1	0	1	2	5	1	2	2	1	0	0
IPR002126	9	9	9	12	8	7	9	9	9	10	9
IPR002129	5	5	5	9	5	6	6	5	5	5	5
IPR002130	2	2	2	6	1	1	1	1	1	1	2
IPR002132	4	4	4	8	4	4	4	4	4	5	3
IPR002133	3	3	3	3	3	3	3	2	2	3	3
IPR002136	3	3	2	4	3	4	3	4	3	7	2
IPR002138	2	2	1	6	1	1	1	1	2	1	1
IPR002139	9	9	7	10	6	5	8	8	8	8	8
IPR002140	6	6	4	5	6	6	7	7	7	8	6
IPR002142	1	1	0	0	3	5	2	1	1	1	1
IPR002143	2	2	0	0	2	2	1	2	1	2	2
IPR002145	2	2	1	1	2	2	1	4	2	6	2
IPR002146	4	3	5	5	4	6	6	7	3	4	2
IPR002151	0	0	0	0	5	3	0	0	0	0	0
IPR002155	1	1	1	6	1	1	1	1	1	1	1
IPR002156	3	3	1	0	2	0	0	3	3	5	2
IPR002161	7	6	3	3	3	3	2	4	5	7	4
IPR002164	7	7	5	3	7	8	3	6	6	8	5
IPR002165	6	5	4	4	5	5	4	5	7	8	5
IPR002167	1	1	1	6	2	1	1	2	1	1	1
IPR002168	8	8	5	7	6	5	4	7	8	8	6
IPR002171	4	4	4	7	4	5	4	4	4	4	3
IPR002172	3	3	3	6	3	2	3	3	3	3	2
IPR002173	2	2	2	1	3	2	1	3	4	4	3
IPR002176	3	3	3	1	3	2	2	3	3	5	4
IPR002178	1	1	1	6	1	1	1	1	1	1	1
IPR002180	2	2	2	7	2	2	2	2	2	2	2
IPR002182	1	1	1	6	1	1	1	1	1	1	1
IPR002187	3	3	1	6	2	2	1	2	2	2	3
IPR002189	1	1	1	0	1	2	2	2	1	2	2
IPR002190	0	0	1	1	1	2	2	2	0	1	0
IPR002192	17	17	16	19	16	18	17	17	17	18	16
IPR002194	2	2	0	0	1	1	0	1	2	2	2
IPR002195	0	1	0	0	5	5	0	0	0	1	0
IPR002196	3	3	1	1	5	5	1	2	3	3	3
IPR002197	3	2	0	1	1	1	1	1	1	1	2
IPR002198	6	6	5	5	7	6	4	4	4	4	5
IPR002201	2	2	2	3	2	2	2	3	2	4	2
IPR002202	7	7	3	3	6	4	3	5	6	7	6
IPR002204	3	3	2	5	4	7	4	3	3	3	2
IPR002205	2	2	2	7	2	2	2	2	2	2	2
IPR002207	9	8	9	9	8	7	7	9	9	8	8
IPR002208	4	4	2	2	1	2	2	2	4	6	3
IPR002213	5	5	2	1	2	1	2	2	5	4	4
IPR002218	6	6	2	4	4	5	3	4	6	6	4
IPR002219	0	1	1	1	2	1	1	1	1	0	5
IPR002220	0	0	0	5	1	0	1	0	0	0	0
IPR002222	1	1	0	0	0	0	0	0	0	1	5
IPR002225	3	3	1	1	2	2	1	3	2	6	3
IPR002226	2	2	1	0	1	1	1	1	2	2	3
IPR002227	6	7	8	10	9	8	6	6	5	8	6
IPR002229	16	16	15	18	13	15	16	15	16	17	16
IPR002241	2	4	3	5	6	6	2	6	3	3	5
IPR002252	0	0	1	0	4	4	0	1	0	0	0
IPR002259	2	2	2	3	2	2	2	2	2	2	2
IPR002283	6	8	4	6	3	4	5	5	6	6	4
IPR002288	1	1	0	0	2	0	1	0	0	0	5
IPR002290	3	4	1	6	3	2	1	1	3	5	3
IPR002292	6	5	5	4	6	6	5	5	4	5	5
IPR002293	2	2	1	1	2	5	1	1	2	2	0
IPR002297	8	8	5	7	6	5	4	7	8	8	6
IPR002298	4	3	1	1	3	3	2	2	2	4	2
IPR002300	2	2	1	0	1	2	2	1	1	2	2
IPR002301	4	4	2	1	4	1	3	2	2	3	4
IPR002302	0	0	2	2	5	5	1	0	0	0	0
IPR002303	4	4	1	1	0	3	0	2	2	4	1
IPR002305	2	3	0	0	2	4	0	1	1	1	0
IPR002306	2	3	0	0	2	4	0	1	1	1	1
IPR002307	2	2	1	6	1	1	1	1	1	1	1
IPR002310	3	4	0	2	2	2	2	2	3	5	3
IPR002312	7	7	7	10	7	7	8	9	8	7	11
IPR002313	17	14	14	17	17	16	13	14	14	14	14
IPR002314	5	3	1	0	1	0	0	1	1	2	2
IPR002315	7	8	7	6	8	6	7	8	7	6	7
IPR002316	1	1	1	6	1	1	1	1	1	1	1
IPR002317	0	0	0	0	0	1	0	0	2	2	2
IPR002318	3	2	1	2	0	2	2	2	2	3	0
IPR002319	5	5	7	9	5	5	7	6	5	7	5
IPR002320	5	5	5	9	5	4	5	5	5	7	5
IPR002321	11	12	13	11	13	10	14	13	12	15	12
IPR002326	3	3	0	5	4	5	3	3	3	4	3
IPR002327	1	1	1	5	1	1	1	1	1	1	1
IPR002328	3	3	3	7	3	3	3	3	3	4	3
IPR002332	4	4	4	8	3	3	4	4	4	3	5
IPR002344	9	9	5	7	8	8	7	6	7	7	7
IPR002346	2	2	1	0	2	3	2	3	1	3	1
IPR002347	4	4	0	4	4	4	5	4	4	4	4
IPR002355	3	3	2	1	1	3	3	1	2	3	3
IPR002358	0	0	0	0	0	0	0	1	3	5	0
IPR002359	2	2	1	1	2	2	0	1	1	4	1
IPR002364	1	1	2	6	2	2	2	2	1	1	1
IPR002365	1	0	1	3	5	2	2	1	1	3	1
IPR002373	7	6	4	7	3	4	4	6	6	6	5
IPR002376	2	1	0	1	0	0	1	1	1	1	1
IPR002379	4	4	1	3	4	5	1	5	4	5	3
IPR002381	2	3	2	1	2	2	2	2	2	3	2
IPR002395	4	4	2	7	2	2	2	2	3	5	3
IPR002397	3	3	3	8	3	3	4	3	3	3	3
IPR002401	3	3	0	1	1	1	1	1	4	5	3
IPR002402	5	4	0	0	0	1	0	0	2	2	2
IPR002403	4	4	4	2	3	3	3	2	5	7	3
IPR002409	1	1	1	6	1	1	1	1	1	1	1
IPR002410	10	10	8	7	9	9	7	10	10	8	9
IPR002413	7	7	3	4	4	6	5	5	6	6	5
IPR002415	3	3	2	1	3	3	2	3	3	3	3
IPR002420	6	5	2	4	3	3	4	2	5	5	5
IPR002421	1	1	1	2	3	5	4	1	1	1	1
IPR002423	1	1	1	6	1	1	1	1	1	1	1
IPR002424	4	1	0	0	1	1	0	1	1	2	5
IPR002429	0	0	0	4	2	5	0	0	0	0	0
IPR002433	2	2	0	2	0	0	0	3	2	3	0
IPR002452	0	0	1	1	4	0	5	0	0	0	2
IPR002453	5	5	4	5	5	8	5	5	6	5	4
IPR002454	5	5	4	6	5	8	5	5	6	5	4
IPR002464	1	1	1	6	1	1	1	1	1	1	1
IPR002466	1	1	1	6	1	1	1	1	1	1	1
IPR002467	1	2	0	0	3	2	0	0	0	2	2
IPR002468	3	2	0	0	5	2	0	1	2	2	1
IPR002469	4	4	3	2	2	3	4	4	2	4	3
IPR002470	1	1	1	2	2	1	3	2	1	1	1
IPR002471	7	7	3	3	6	4	3	5	6	7	6
IPR002472	1	1	1	6	1	1	1	1	1	1	1
IPR002474	6	5	2	2	4	4	2	3	3	4	6
IPR002477	4	4	1	2	6	4	1	3	4	4	3
IPR002478	4	3	2	2	4	3	3	5	5	7	4
IPR002480	1	1	1	1	0	0	2	0	0	0	0
IPR002481	5	5	5	9	5	5	5	5	5	5	5
IPR002483	9	9	9	13	10	10	9	9	9	12	9
IPR002489	3	3	3	2	4	4	2	4	4	4	3
IPR002490	3	4	1	6	3	2	1	1	2	5	3
IPR002492	10	9	9	11	10	10	9	9	9	10	9
IPR002495	9	9	8	11	10	8	8	9	10	13	9
IPR002496	0	1	0	0	0	0	1	0	0	2	0
IPR002498	4	4	1	2	1	1	1	3	3	6	3
IPR002500	0	0	4	3	4	0	4	0	0	0	0
IPR002501	0	0	0	0	3	4	0	0	0	0	0
IPR002502	3	4	0	0	0	0	0	3	0	4	2
IPR002504	7	7	6	8	6	4	7	6	6	7	7
IPR002505	7	6	5	5	5	5	4	5	4	5	5
IPR002508	8	8	9	9	9	9	8	8	8	8	8
IPR002509	3	4	1	2	1	1	2	3	2	2	3
IPR002510	2	2	2	2	3	2	2	3	2	3	3
IPR002514	6	6	6	10	6	6	6	6	6	7	6
IPR002523	4	4	2	4	4	4	2	4	4	4	4
IPR002524	3	3	2	3	2	2	2	4	3	4	1
IPR002525	2	2	0	4	2	2	2	2	2	2	2
IPR002528	1	1	0	1	0	1	0	0	1	2	1
IPR002529	0	0	0	0	4	0	0	0	0	0	0
IPR002539	1	1	1	5	1	1	1	1	1	1	1
IPR002541	5	5	4	3	4	6	3	5	4	4	4
IPR002543	1	0	1	4	1	1	1	1	1	0	0
IPR002545	5	5	6	6	5	7	5	5	5	8	6
IPR002547	1	1	0	0	3	4	0	1	1	1	1
IPR002549	5	6	6	5	5	5	6	5	6	7	5
IPR002550	7	5	3	6	3	3	3	3	5	5	4
IPR002553	4	4	4	3	3	3	4	4	4	4	4
IPR002554	2	1	0	2	1	1	1	1	1	2	1
IPR002557	5	5	4	2	5	3	5	5	5	6	5
IPR002558	1	0	1	2	2	2	2	1	2	2	1
IPR002559	3	0	2	2	2	2	2	3	3	0	0
IPR002562	4	4	2	2	4	3	2	4	3	4	3
IPR002563	4	4	4	7	3	4	4	4	5	6	4
IPR002569	2	2	3	6	2	2	2	3	3	3	3
IPR002571	4	0	1	2	1	1	1	2	3	0	0
IPR002575	7	8	9	9	9	9	7	7	7	10	8
IPR002579	4	4	2	2	4	3	2	4	3	4	3
IPR002582	4	4	3	4	4	4	4	4	4	4	4
IPR002583	1	1	1	5	1	1	1	1	1	1	1
IPR002586	0	0	0	0	3	4	0	0	0	0	0
IPR002587	1	1	0	0	1	2	0	2	1	4	1
IPR002589	10	10	9	9	10	11	8	10	8	10	9
IPR002591	4	2	0	0	0	0	0	0	0	0	0
IPR002594	3	3	5	4	5	4	4	4	2	3	4
IPR002606	2	0	0	0	1	0	0	1	1	1	0
IPR002611	0	0	0	0	3	4	0	1	1	2	0
IPR002616	6	6	2	3	3	3	3	3	3	4	3
IPR002618	1	1	1	1	4	4	1	0	1	1	0
IPR002625	4	4	5	5	4	2	4	3	5	4	4
IPR002629	1	1	3	0	2	2	2	2	2	2	3
IPR002634	2	2	1	5	2	2	2	2	2	2	2
IPR002637	0	0	2	0	4	2	1	0	0	1	0
IPR002638	3	0	2	2	2	2	2	2	1	0	0
IPR002639	3	3	3	6	7	4	3	3	3	4	4
IPR002640	2	0	1	3	1	0	1	2	1	0	1
IPR002641	1	0	1	4	2	2	1	1	1	1	0
IPR002642	4	4	4	8	4	4	4	4	4	5	4
IPR002645	2	2	2	1	2	2	1	1	1	1	1
IPR002646	1	1	0	0	1	4	0	2	1	2	1
IPR002649	6	7	4	5	3	3	4	4	6	4	4
IPR002650	6	6	3	5	5	5	4	5	5	7	5
IPR002652	3	3	3	3	4	2	3	3	3	4	3
IPR002654	6	6	6	5	6	6	5	6	6	7	6
IPR002655	1	1	0	1	1	2	3	0	0	1	0
IPR002656	3	3	1	2	4	3	2	3	3	4	2
IPR002657	5	4	4	7	4	3	4	5	5	5	5
IPR002659	3	3	2	6	3	3	3	4	3	4	3
IPR002661	3	3	4	7	5	5	3	4	4	3	3
IPR002668	4	4	2	6	2	3	4	4	3	6	4
IPR002669	3	3	0	0	0	0	0	1	3	2	4
IPR002671	2	3	3	3	2	2	3	2	4	3	2
IPR002673	3	4	1	3	2	1	1	2	2	1	1
IPR002674	1	1	1	5	1	1	1	1	1	1	1
IPR002675	4	4	3	4	4	4	4	4	4	4	3
IPR002676	7	7	8	8	7	7	7	7	7	7	6
IPR002677	5	5	4	3	4	3	5	6	5	7	7
IPR002678	8	8	5	8	7	6	7	6	7	6	7
IPR002680	4	4	3	2	6	4	5	4	5	5	3
IPR002684	5	5	5	5	4	5	5	5	4	6	5
IPR002685	4	4	0	1	1	1	2	1	2	3	3
IPR002687	1	1	1	0	1	1	0	1	2	2	1
IPR002694	1	1	1	0	1	1	0	1	2	2	1
IPR002695	7	7	5	6	5	6	5	7	6	8	7
IPR002698	7	7	7	7	7	7	7	6	7	6	7
IPR002699	10	10	11	11	10	10	10	10	10	11	10
IPR002701	4	5	1	1	2	2	2	2	2	2	1
IPR002710	12	12	13	15	11	11	12	12	12	13	12
IPR002711	4	4	4	7	5	4	4	4	4	4	4
IPR002712	9	9	11	10	10	9	11	9	9	8	9
IPR002713	0	0	0	0	4	2	0	0	0	0	0
IPR002715	8	8	6	8	7	8	7	8	8	9	7
IPR002716	6	4	3	7	4	4	4	4	4	3	3
IPR002717	0	0	0	0	0	0	0	0	1	1	0
IPR002725	3	3	1	0	2	2	2	2	3	2	2
IPR002730	3	3	2	3	3	3	2	3	3	4	3
IPR002731	4	4	2	2	1	2	3	5	3	4	4
IPR002733	2	3	1	2	2	2	3	3	3	2	4
IPR002734	1	1	1	4	1	0	1	1	1	1	1
IPR002735	3	3	2	2	2	1	2	2	2	3	4
IPR002737	4	4	0	1	1	1	0	4	4	4	2
IPR002738	3	2	1	2	0	1	1	1	2	4	2
IPR002740	5	4	3	3	4	4	3	5	6	7	5
IPR002744	2	0	2	2	2	2	2	2	2	0	0
IPR002745	4	4	1	1	2	1	1	2	2	2	1
IPR002747	1	1	1	0	1	1	0	2	2	2	2
IPR002748	2	1	0	1	4	0	3	1	2	2	4
IPR002750	3	3	0	0	1	1	0	2	3	3	4
IPR002751	1	1	1	5	1	1	1	1	1	1	1
IPR002755	2	3	2	5	5	3	2	4	3	2	3
IPR002758	4	4	5	7	8	8	6	4	4	4	4
IPR002759	0	0	1	1	4	4	1	0	0	0	0
IPR002761	1	1	1	0	2	1	0	2	2	3	2
IPR002762	4	4	0	1	1	1	0	4	4	4	1
IPR002765	5	5	4	8	5	5	5	5	5	7	5
IPR002767	2	0	0	0	4	1	0	1	1	0	0
IPR002769	4	4	1	3	5	3	2	2	3	3	3
IPR002771	2	1	1	5	2	2	1	2	2	2	2
IPR002772	1	1	1	5	2	1	2	1	1	1	1
IPR002773	4	4	2	3	5	3	2	2	3	3	3
IPR002775	1	0	1	4	3	3	1	1	1	0	0
IPR002777	1	1	1	5	1	1	1	1	1	1	1
IPR002778	3	3	1	2	3	3	2	2	3	3	3
IPR002780	1	1	1	4	1	1	1	1	1	1	1
IPR002781	2	2	0	0	3	2	0	2	2	3	2
IPR002784	3	3	1	5	2	4	2	3	3	3	2
IPR002791	3	3	2	3	5	3	2	2	2	2	3
IPR002792	2	2	2	1	1	2	1	3	2	4	2
IPR002794	11	8	8	10	8	8	8	8	7	8	7
IPR002809	0	0	1	1	2	2	2	2	1	3	2
IPR002810	1	1	1	0	2	4	0	1	2	2	1
IPR002813	2	2	2	5	1	2	2	2	2	2	2
IPR002815	3	3	0	1	1	1	1	1	1	4	1
IPR002817	3	3	2	0	1	1	1	2	2	2	2
IPR002818	2	2	1	5	2	3	2	2	3	3	2
IPR002820	2	2	0	0	1	1	0	1	2	2	1
IPR002821	3	3	1	0	1	1	0	2	3	3	3
IPR002826	2	1	1	2	1	0	1	2	2	1	2
IPR002828	6	7	6	6	4	6	6	6	6	7	4
IPR002830	3	3	0	0	1	1	0	2	2	4	1
IPR002833	2	1	1	1	2	4	3	0	1	0	0
IPR002836	4	4	5	5	2	5	4	3	4	3	3
IPR002838	2	2	2	6	2	2	2	2	2	2	2
IPR002840	1	1	1	1	2	2	1	2	1	5	2
IPR002842	3	3	1	1	2	2	1	2	2	3	2
IPR002843	1	1	1	4	1	0	1	1	1	1	1
IPR002848	3	3	3	6	4	5	3	2	3	3	4
IPR002853	0	0	0	0	2	4	0	0	0	0	0
IPR002859	1	1	1	1	4	2	1	1	1	2	1
IPR002860	2	3	1	4	3	1	2	3	2	3	2
IPR002867	0	0	0	0	2	4	0	1	0	1	0
IPR002869	3	3	0	0	0	0	0	1	3	2	4
IPR002870	2	2	2	2	2	3	2	2	3	3	2
IPR002871	4	3	4	1	3	3	3	3	2	2	3
IPR002872	1	0	1	2	2	1	1	0	1	1	1
IPR002876	6	6	7	6	7	7	7	6	6	7	6
IPR002877	3	3	4	4	3	4	3	3	4	3	4
IPR002880	10	10	10	11	8	9	9	10	10	10	11
IPR002882	5	5	4	5	5	4	3	5	5	6	6
IPR002884	3	2	1	2	0	0	2	2	2	2	0
IPR002885	0	0	0	2	2	4	1	0	0	1	0
IPR002888	2	2	3	5	5	4	1	2	2	2	2
IPR002889	4	4	1	1	2	2	1	2	3	5	2
IPR002891	1	1	0	0	0	0	0	0	0	1	4
IPR002893	3	3	2	6	2	3	3	3	3	4	3
IPR002898	4	4	4	8	4	4	4	4	4	4	4
IPR002901	2	2	3	2	3	2	3	3	2	2	3
IPR002903	2	4	1	0	1	0	2	1	1	1	3
IPR002904	10	10	8	10	10	9	11	8	10	8	9
IPR002905	6	6	7	8	6	7	6	6	6	6	6
IPR002906	7	7	6	4	5	6	5	6	7	6	6
IPR002908	5	6	7	6	7	6	7	5	6	4	4
IPR002909	0	1	0	4	1	0	0	0	0	0	0
IPR002912	6	6	7	8	6	6	5	6	6	6	6
IPR002915	4	3	0	0	3	1	1	0	2	1	3
IPR002919
IPR002921
IPR002922
IPR002925
IPR002928
IPR002930
IPR002931
IPR002932
IPR002933
IPR002934
IPR002935
IPR002937
IPR002938
IPR002939
IPR002941
IPR002942
IPR002974
IPR002975
IPR002986
IPR002989
IPR002993
IPR002994
IPR002995
IPR002999
IPR003000
IPR003005
IPR003006
IPR003008
IPR003010
IPR003014
IPR003016
IPR003018
IPR003021
IPR003029
IPR003032
IPR003033
IPR003034
IPR003038
IPR003042
IPR003043
IPR003084
IPR003091
IPR003093
IPR003094
IPR003096
IPR003097
IPR003099
IPR003100
IPR003101
IPR003103
IPR003105
IPR003107
IPR003108
IPR003111
IPR003114
IPR003115
IPR003117
IPR003120
IPR003121
IPR003122
IPR003123
IPR003124
IPR003126
IPR003130
IPR003131
IPR003135
IPR003136
IPR003137
IPR003140
IPR003141
IPR003142
IPR003143
IPR003146
IPR003148
IPR003150
IPR003151
IPR003152
IPR003154
IPR003156
IPR003162
IPR003163
IPR003164
IPR003165
IPR003166
IPR003169
IPR003170
IPR003171
IPR003172
IPR003173
IPR003177
IPR003190
IPR003194
IPR003195
IPR003196
IPR003197
IPR003198
IPR003199
IPR003200
IPR003203
IPR003204
IPR003210
IPR003213
IPR003226
IPR003228
IPR003231
IPR003245
IPR003251
IPR003256
IPR003265
IPR003280
IPR003284
IPR003285
IPR003305
IPR003307
IPR003313
IPR003323
IPR003329
IPR003333
IPR003337
IPR003338
IPR003342
IPR003344
IPR003346
IPR003347
IPR003349
IPR003358
IPR003369
IPR003370
IPR003373
IPR003374
IPR003377
IPR003378
IPR003379
IPR003382
IPR003385
IPR003386
IPR003388
IPR003392
IPR003395
IPR003397
IPR003399
IPR003400
IPR003404
IPR003409
IPR003414
IPR003416
IPR003423
IPR003425
IPR003428
IPR003431
IPR003437
IPR003439
IPR003440
IPR003442
IPR003444
IPR003445
IPR003448
IPR003451
IPR003453
IPR003462
IPR003468
IPR003473
IPR003480
IPR003488
IPR003489
IPR003492
IPR003494
IPR003495
IPR003500
IPR003507
IPR003509
IPR003511
IPR003524
IPR003526
IPR003527
IPR003544
IPR003545
IPR003557
IPR003560
IPR003567
IPR003568
IPR003578
IPR003579
IPR003583
IPR003590
IPR003591
IPR003593
IPR003594
IPR003595
IPR003601
IPR003602
IPR003603
IPR003604
IPR003606
IPR003607
IPR003609
IPR003610
IPR003613
IPR003614
IPR003615
IPR003616
IPR003617
IPR003618
IPR003646
IPR003648
IPR003651
IPR003653
IPR003656
IPR003658
IPR003660
IPR003661
IPR003663
IPR003664
IPR003667
IPR003669
IPR003672
IPR003673
IPR003674
IPR003675
IPR003679
IPR003680
IPR003682
IPR003689
IPR003691
IPR003692
IPR003694
IPR003695
IPR003697
IPR003698
IPR003699
IPR003700
IPR003701
IPR003702
IPR003708
IPR003710
IPR003711
IPR003712
IPR003714
IPR003716
IPR003717
IPR003718
IPR003719
IPR003721
IPR003722
IPR003723
IPR003724
IPR003726
IPR003728
IPR003730
IPR003731
IPR003732
IPR003733
IPR003734
IPR003736
IPR003737
IPR003738
IPR003741
IPR003742
IPR003746
IPR003749
IPR003750
IPR003753
IPR003754
IPR003758
IPR003759
IPR003761
IPR003764
IPR003767
IPR003768
IPR003769
IPR003770
IPR003772
IPR003774
IPR003778
IPR003779
IPR003780
IPR003781
IPR003782
IPR003783
IPR003784
IPR003786
IPR003787
IPR003788
IPR003789
IPR003791
IPR003795
IPR003796
IPR003798
IPR003805
IPR003806
IPR003807
IPR003811
IPR003812
IPR003813
IPR003816
IPR003817
IPR003819
IPR003821
IPR003822
IPR003824
IPR003825
IPR003827
IPR003829
IPR003830
IPR003833
IPR003834
IPR003835
IPR003836
IPR003837
IPR003838
IPR003840
IPR003841
IPR003844
IPR003846
IPR003848
IPR003849
IPR003850
IPR003855
IPR003864
IPR003869
IPR003874
IPR003877
IPR003882
IPR003890
IPR003891
IPR003892
IPR003903
IPR003914
IPR003918
IPR003923
IPR003945
IPR003952
IPR003953
IPR003954
IPR003956
IPR003958
IPR003959
IPR003960
IPR003961
IPR003965
IPR003982
IPR003995
IPR003997
IPR003998
IPR004000
IPR004001
IPR004006
IPR004007
IPR004009
IPR004010
IPR004013
IPR004014
IPR004015
IPR004017
IPR004018
IPR004022
IPR004023
IPR004025
IPR004026
IPR004027
IPR004029
IPR004030
IPR004033
IPR004036
IPR004037
IPR004038
IPR004039
IPR004042
IPR004043
IPR004044
IPR004045
IPR004046
IPR004057
IPR004087
IPR004088
IPR004089
IPR004090
IPR004095
IPR004097
IPR004098
IPR004099
IPR004100
IPR004101
IPR004102
IPR004104
IPR004105
IPR004107
IPR004108
IPR004113
IPR004114
IPR004115
IPR004118
IPR004119
IPR004123
IPR004125
IPR004127
IPR004130
IPR004131
IPR004134
IPR004136
IPR004140
IPR004143
IPR004147
IPR004148
IPR004149
IPR004150
IPR004152
IPR004154
IPR004155
IPR004160
IPR004161
IPR004164
IPR004165
IPR004166
IPR004167
IPR004174
IPR004175
IPR004176
IPR004177
IPR004179
IPR004181
IPR004182
IPR004183
IPR004188
IPR004192
IPR004193
IPR004197
IPR004198
IPR004199
IPR004201
IPR004202
IPR004203
IPR004205
IPR004206
IPR004215
IPR004217
IPR004218
IPR004223
IPR004226
IPR004235
IPR004240
IPR004241
IPR004254
IPR004268
IPR004273
IPR004274
IPR004276
IPR004291
IPR004294
IPR004298
IPR004299
IPR004302
IPR004304
IPR004305
IPR004307
IPR004308
IPR004313
IPR004327
IPR004328
IPR004329
IPR004330
IPR004331
IPR004332
IPR004338
IPR004342
IPR004343
IPR004344
IPR004345
IPR004352
IPR004353
IPR004358
IPR004360
IPR004361
IPR004364
IPR004365
IPR004367
IPR004370
IPR004372
IPR004373
IPR004374
IPR004380
IPR004381
IPR004383
IPR004384
IPR004385
IPR004389
IPR004390
IPR004392
IPR004393
IPR004394
IPR004396
IPR004399
IPR004400
IPR004401
IPR004403
IPR004404
IPR004405
IPR004408
IPR004410
IPR004412
IPR004413
IPR004416
IPR004417
IPR004418
IPR004421
IPR004424
IPR004429
IPR004430
IPR004431
IPR004433
IPR004434
IPR004435
IPR004437
IPR004441
IPR004443
IPR004447
IPR004449
IPR004450
IPR004452
IPR004453
IPR004457
IPR004459
IPR004463
IPR004464
IPR004467
IPR004468
IPR004469
IPR004472
IPR004476
IPR004477
IPR004480
IPR004481
IPR004482
IPR004483
IPR004484
IPR004485
IPR004487
IPR004489
IPR004491
IPR004493
IPR004494
IPR004498
IPR004499
IPR004500
IPR004504
IPR004506
IPR004507
IPR004511
IPR004514
IPR004515
IPR004516
IPR004517
IPR004518
IPR004519
IPR004520
IPR004521
IPR004522
IPR004523
IPR004524
IPR004526
IPR004527
IPR004528
IPR004529
IPR004530
IPR004531
IPR004532
IPR004533
IPR004538
IPR004539
IPR004540
IPR004541
IPR004547
IPR004548
IPR004549
IPR004550
IPR004551
IPR004552
IPR004554
IPR004556
IPR004558
IPR004559
IPR004563
IPR004564
IPR004567
IPR004568
IPR004569
IPR004570
IPR004572
IPR004575
IPR004576
IPR004579
IPR004580
IPR004584
IPR004585
IPR004588
IPR004589
IPR004591
IPR004595
IPR004598
IPR004600
IPR004601
IPR004602
IPR004604
IPR004605
IPR004606
IPR004607
IPR004609
IPR004610
IPR004616
IPR004619
IPR004620
IPR004621
IPR004624
IPR004625
IPR004626
IPR004631
IPR004633
IPR004635
IPR004636
IPR004637
IPR004638
IPR004640
IPR004644
IPR004646
IPR004647
IPR004648
IPR004649
IPR004651
IPR004652
IPR004655
IPR004657
IPR004659
IPR004662
IPR004665
IPR004666
IPR004675
IPR004677
IPR004678
IPR004680
IPR004681
IPR004682
IPR004686
IPR004689
IPR004692
IPR004695
IPR004698
IPR004701
IPR004706
IPR004709
IPR004713
IPR004721
IPR004722
IPR004728
IPR004730
IPR004733
IPR004734
IPR004737
IPR004738
IPR004739
IPR004753
IPR004756
IPR004762
IPR004764
IPR004765
IPR004769
IPR004772
IPR004773
IPR004776
IPR004780
IPR004785
IPR004788
IPR004789
IPR004790
IPR004791
IPR004792
IPR004794
IPR004798
IPR004799
IPR004800
IPR004802
IPR004803
IPR004805
IPR004806
IPR004807
IPR004808
IPR004809
IPR004810
IPR004811
IPR004812
IPR004813
IPR004815
IPR004821
IPR004823
IPR004826
IPR004827
IPR004834
IPR004837
IPR004838
IPR004839
IPR004840
IPR004841
IPR004843
IPR004846
IPR004849
IPR004852
IPR004853
IPR004854
IPR004855
IPR004856
IPR004859
IPR004861
IPR004869
IPR004871
IPR004875
IPR004877
IPR004879
IPR004881
IPR004882
IPR004886
IPR004887
IPR004888
IPR004893
IPR004895
IPR004898
IPR004907
IPR004908
IPR004910
IPR004911
IPR004913
IPR004923
IPR004927
IPR004932
IPR004939
IPR004942
IPR004952
IPR004953
IPR004960
IPR004971
IPR004977
IPR004978
IPR005000
IPR005002
IPR005011
IPR005013
IPR005016
IPR005017
IPR005018
IPR005024
IPR005025
IPR005027
IPR005031
IPR005033
IPR005034
IPR005036
IPR005037
IPR005043
IPR005045
IPR005052
IPR005053
IPR005061
IPR005062
IPR005065
IPR005066
IPR005069
IPR005078
IPR005079
IPR005084
IPR005089
IPR005097
IPR005100
IPR005101
IPR005102
IPR005103
IPR005106
IPR005107
IPR005109
IPR005110
IPR005111
IPR005112
IPR005113
IPR005115
IPR005116
IPR005117
IPR005118
IPR005119
IPR005120
IPR005121
[truncated: 5,758 more rows]
