# Supplementary material for: Genomic Understanding of an Infectious Brain Disease from the Desert
Source: G3 (Bethesda). 2018 Jan 11;8(3):909–22. doi: 10.1534/g3.117.300421 (PMC5844311; doi:10.1534/g3.117.300421)
Supplement: Supplementary file 11 [file 909TableS10.xlsx]

## Sheet: Sheet1
Table S10: Pathogenicity related genes
R. mackenziei genes	PHI acc	Gene code	Gene ID	Specie	BLASTP Identity	Aligment lengh	E-value
Z518_10204T0	PHI:423	VAD1	AAV41010	C. neoformans	75.12	410	0
Z518_01852T0	PHI:213	CPA1	AAF69795	C. neoformans	66.89	147	6e-64
Z518_10278T0	PHI:213	CPA1	AAF69795	C. neoformans	65	162	2e-69
Z518_05590T0	PHI:265	MET3	AAL92174	C. neoformans	64.54	581	0
Z518_06843T0	PHI:358	ILV2	AAR29084	C. neoformans	64.15	710	0
Z518_03960T0	PHI:424	PCK1	EAL19243	C. neoformans	64	549	0
Z518_02840T0	PHI:2474	imd1	E3P6S0	C. neoformans	63.83	544	0
Z518_09873T0	PHI:194	URE1	AAC62257	C. neoformans	61.14	832	0
Z518_11038T0	PHI:280	CCN1	AAG36938	C. neoformans	56.01	673	0
Z518_10437T0	PHI:213	CPA1	AAF69795	C. neoformans	52.38	141	1e-36
Z518_03105T0	PHI:286	CLC-A	AAO73005	C. neoformans	50.39	808	0
Z518_00020T0	PHI:387	UGD1	AAK95561	C. neoformans	47.78	423	3e-138
Z518_10616T0	PHI:19	NMT	AAA17547	C. neoformans	46.38	491	6e-136
Z518_02014T0	PHI:420	SOD2	AAS19620	C. neoformans	46.19	220	4e-58
Z518_07757T0	PHI:2428	ypd1	F8UWJ7	C. neoformans	45.45	205	6e-26
Z518_09810T0	PHI:2841	CnSEC14-2	F6K8L6	C. neoformans	44.02	254	1e-69
Z518_07606T0	PHI:220	MAN1	AAG10203	C. neoformans	42.4	433	5e-94
Z518_08557T0	PHI:423	VAD1	AAV41010	C. neoformans	41.8	401	6e-94
Z518_01483T0	PHI:2842	CnSFH5	F6K8L7	C. neoformans	39.34	293	2e-58
Z518_06288T0	PHI:423	VAD1	AAV41010	C. neoformans	39.29	408	2e-88
Z518_07626T0	PHI:673	Can1	AAZ30050	C. neoformans	38.66	204	1e-35
Z518_01202T0	PHI:423	VAD1	AAV41010	C. neoformans	37.17	411	2e-75
Z518_03847T0	PHI:286	CLC-A	AAO73005	C. neoformans	36.16	769	4e-152
Z518_08189T0	PHI:220	MAN1	AAG10203	C. neoformans	35.68	433	8e-68
Z518_10993T0	PHI:2968	Hxs1	J9VQA5	C. neoformans	35.34	515	4e-105
Z518_06423T0	PHI:668	GNO1	AAP41027	C. neoformans	35.29	76	9e-06
Z518_07017T0	PHI:2968	Hxs1	J9VQA5	C. neoformans	35.14	282	3e-13
Z518_05733T0	PHI:397	LAC2	AAV64894	C. neoformans	34.36	581	1e-90
Z518_00841T0	PHI:213	CPA1	AAF69795	C. neoformans	33.8	130	2e-10
Z518_02674T0	PHI:2822	Cxt1p	Q5K8R6	C. neoformans	33.33	655	1e-21
Z518_05784T0	PHI:265	MET3	AAL92174	C. neoformans	33.33	578	2e-18
Z518_03275T0	PHI:2968	Hxs1	J9VQA5	C. neoformans	33.27	482	1e-80
Z518_04461T0	PHI:2968	Hxs1	J9VQA5	C. neoformans	32.72	476	8e-94
Z518_09576T0	PHI:455	CAP59	AAC13946	C. neoformans	32.17	350	4e-38
Z518_06852T0	PHI:2968	Hxs1	J9VQA5	C. neoformans	32.1	315	9e-14
Z518_09575T0	PHI:455	CAP59	AAC13946	C. neoformans	31.69	353	1e-40
Z518_06006T0	PHI:423	VAD1	AAV41010	C. neoformans	31.19	400	9e-61
Z518_00171T0	PHI:397	LAC2	AAV64894	C. neoformans	31.15	553	8e-62
Z518_07448T0	PHI:286	CLC-A	AAO73005	C. neoformans	31.06	780	5e-108
Z518_04254T0	PHI:2968	Hxs1	J9VQA5	C. neoformans	30.9	468	3e-46
Z518_09667T0	PHI:2968	Hxs1	J9VQA5	C. neoformans	30.59	501	1e-62
Z518_10710T0	PHI:455	CAP59	AAC13946	C. neoformans	30.56	358	2e-32
Z518_05270T0	PHI:423	VAD1	AAV41010	C. neoformans	30.54	378	3e-41
Z518_06086T0	PHI:2968	Hxs1	J9VQA5	C. neoformans	30.48	496	2e-77
Z518_07852T0	PHI:423	VAD1	AAV41010	C. neoformans	30.18	398	2e-52
Z518_07918T0	PHI:2822	Cxt1p	Q5K8R6	C. neoformans	29.89	662	5e-50
Z518_03837T0	PHI:2968	Hxs1	J9VQA5	C. neoformans	29.85	518	1e-71
Z518_11357T0	PHI:2968	Hxs1	J9VQA5	C. neoformans	29.64	469	2e-50
Z518_03624T0	PHI:2968	Hxs1	J9VQA5	C. neoformans	29.54	463	3e-48
Z518_03468T0	PHI:2968	Hxs1	J9VQA5	C. neoformans	29.37	513	8e-63
Z518_03923T0	PHI:2968	Hxs1	J9VQA5	C. neoformans	29.36	463	4e-24
Z518_03202T0	PHI:2968	Hxs1	J9VQA5	C. neoformans	29.22	463	2e-56
Z518_01232T0	PHI:2841	CnSEC14-2	F6K8L6	C. neoformans	28.87	251	6e-24
Z518_10154T0	PHI:2968	Hxs1	J9VQA5	C. neoformans	28.78	463	5e-47
Z518_10902T0	PHI:2822	Cxt1p	Q5K8R6	C. neoformans	28.68	661	6e-50
Z518_07125T0	PHI:423	VAD1	AAV41010	C. neoformans	28.57	388	1e-40
Z518_00884T0	PHI:2968	Hxs1	J9VQA5	C. neoformans	28.54	463	2e-32
Z518_02671T0	PHI:2968	Hxs1	J9VQA5	C. neoformans	28.42	463	3e-66
Z518_04824T0	PHI:2968	Hxs1	J9VQA5	C. neoformans	28.38	398	2e-10
Z518_10417T0	PHI:2968	Hxs1	J9VQA5	C. neoformans	28.37	463	5e-38
Z518_02813T0	PHI:286	CLC-A	AAO73005	C. neoformans	28.18	770	2e-89
Z518_07105T0	PHI:2968	Hxs1	J9VQA5	C. neoformans	28.14	463	4e-47
Z518_09550T0	PHI:2968	Hxs1	J9VQA5	C. neoformans	27.92	492	4e-47
Z518_07424T0	PHI:2968	Hxs1	J9VQA5	C. neoformans	27.76	300	6e-15
Z518_01049T0	PHI:2968	Hxs1	J9VQA5	C. neoformans	27.57	463	2e-41
Z518_07847T0	PHI:2968	Hxs1	J9VQA5	C. neoformans	27.51	469	3e-58
Z518_07354T0	PHI:2968	Hxs1	J9VQA5	C. neoformans	27.46	501	2e-45
Z518_08032T0	PHI:2968	Hxs1	J9VQA5	C. neoformans	27.22	506	3e-51
Z518_01999T0	PHI:2968	Hxs1	J9VQA5	C. neoformans	27.16	463	5e-51
Z518_07286T0	PHI:2968	Hxs1	J9VQA5	C. neoformans	27.16	496	4e-43
Z518_09936T0	PHI:2968	Hxs1	J9VQA5	C. neoformans	27.1	451	3e-27
Z518_04936T0	PHI:2968	Hxs1	J9VQA5	C. neoformans	26.96	489	8e-46
Z518_01667T0	PHI:2968	Hxs1	J9VQA5	C. neoformans	26.81	502	1e-48
Z518_02684T0	PHI:455	CAP59	AAC13946	C. neoformans	26.75	362	2e-15
Z518_03681T0	PHI:2968	Hxs1	J9VQA5	C. neoformans	26.7	463	5e-27
Z518_01874T0	PHI:372	PKR1	AAG30146	C. neoformans	26.67	426	3e-08
Z518_02037T0	PHI:2968	Hxs1	J9VQA5	C. neoformans	26.62	485	2e-43
Z518_08551T0	PHI:2968	Hxs1	J9VQA5	C. neoformans	26.58	499	4e-32
Z518_10600T0	PHI:280	CCN1	AAG36938	C. neoformans	26.51	233	9e-07
Z518_05031T0	PHI:2968	Hxs1	J9VQA5	C. neoformans	26.49	452	5e-27
Z518_04079T0	PHI:2968	Hxs1	J9VQA5	C. neoformans	26.48	511	1e-35
Z518_03418T0	PHI:2822	Cxt1p	Q5K8R6	C. neoformans	26.46	661	2e-48
Z518_09004T0	PHI:2968	Hxs1	J9VQA5	C. neoformans	26.41	482	1e-46
Z518_09654T0	PHI:2841	CnSEC14-2	F6K8L6	C. neoformans	26.14	252	3e-13
Z518_02016T0	PHI:2968	Hxs1	J9VQA5	C. neoformans	26.07	463	7e-30
Z518_03492T0	PHI:2968	Hxs1	J9VQA5	C. neoformans	26.07	510	4e-37
Z518_01116T0	PHI:292	CPRa	AAK31936	C. neoformans	26.03	246	3e-16
Z518_02374T0	PHI:2968	Hxs1	J9VQA5	C. neoformans	25.99	513	2e-37
Z518_08565T0	PHI:2968	Hxs1	J9VQA5	C. neoformans	25.98	505	4e-38
Z518_07183T0	PHI:2968	Hxs1	J9VQA5	C. neoformans	25.95	490	3e-45
Z518_07117T0	PHI:2968	Hxs1	J9VQA5	C. neoformans	25.84	506	1e-30
Z518_09413T0	PHI:2968	Hxs1	J9VQA5	C. neoformans	25.84	463	5e-30
Z518_06397T0	PHI:2968	Hxs1	J9VQA5	C. neoformans	25.83	518	4e-42
Z518_10788T0	PHI:2968	Hxs1	J9VQA5	C. neoformans	25.81	485	6e-34
Z518_02717T0	PHI:2968	Hxs1	J9VQA5	C. neoformans	25.76	500	7e-45
Z518_08543T0	PHI:2968	Hxs1	J9VQA5	C. neoformans	25.76	503	1e-36
Z518_06750T0	PHI:2968	Hxs1	J9VQA5	C. neoformans	25.62	469	3e-38
Z518_06476T0	PHI:2968	Hxs1	J9VQA5	C. neoformans	25.61	490	2e-26
Z518_11226T0	PHI:2968	Hxs1	J9VQA5	C. neoformans	25.57	463	3e-27
Z518_02251T0	PHI:2968	Hxs1	J9VQA5	C. neoformans	25.55	463	2e-26
Z518_06185T0	PHI:228	PLB1	AAF65220	C. neoformans	25.54	426	4e-14
Z518_07865T0	PHI:358	ILV2	AAR29084	C. neoformans	25.49	679	3e-49
Z518_09341T0	PHI:2968	Hxs1	J9VQA5	C. neoformans	25.43	520	2e-34
Z518_10085T0	PHI:2968	Hxs1	J9VQA5	C. neoformans	25.43	520	1e-45
Z518_02801T0	PHI:2968	Hxs1	J9VQA5	C. neoformans	25.41	342	4e-28
Z518_01508T0	PHI:2968	Hxs1	J9VQA5	C. neoformans	25.33	519	1e-42
Z518_02590T0	PHI:2968	Hxs1	J9VQA5	C. neoformans	25.29	516	6e-42
Z518_05721T0	PHI:2968	Hxs1	J9VQA5	C. neoformans	25.25	482	1e-38
Z518_02504T0	PHI:423	VAD1	AAV41010	C. neoformans	25.23	201	3e-14
Z518_10828T0	PHI:2968	Hxs1	J9VQA5	C. neoformans	25.05	513	2e-37
Z518_01035T0	PHI:675	ROM2	AAW45289	C. neoformans	24.94	1149	6e-63
Z518_02355T0	PHI:2968	Hxs1	J9VQA5	C. neoformans	24.94	463	4e-19
Z518_06574T0	PHI:2968	Hxs1	J9VQA5	C. neoformans	24.86	502	8e-24
Z518_09143T0	PHI:2822	Cxt1p	Q5K8R6	C. neoformans	24.83	661	2e-33
Z518_09124T0	PHI:2968	Hxs1	J9VQA5	C. neoformans	24.81	489	3e-33
Z518_07598T0	PHI:600	CBP1	AAF63734	C. neoformans	24.77	230	6e-09
Z518_05887T0	PHI:2968	Hxs1	J9VQA5	C. neoformans	24.72	468	2e-21
Z518_06034T0	PHI:2968	Hxs1	J9VQA5	C. neoformans	24.63	463	2e-26
Z518_09731T0	PHI:2968	Hxs1	J9VQA5	C. neoformans	24.43	452	2e-29
Z518_09643T0	PHI:2968	Hxs1	J9VQA5	C. neoformans	24.4	484	9e-30
Z518_04731T0	PHI:2968	Hxs1	J9VQA5	C. neoformans	24.27	490	1e-29
Z518_03358T0	PHI:2968	Hxs1	J9VQA5	C. neoformans	23.61	284	1e-11
Z518_08578T0	PHI:358	ILV2	AAR29084	C. neoformans	23.35	619	1e-10
Z518_01328T0	PHI:2968	Hxs1	J9VQA5	C. neoformans	23.3	390	6e-11
Z518_03883T0	PHI:423	VAD1	AAV41010	C. neoformans	23.19	388	4e-23
Z518_03251T0	PHI:280	CCN1	AAG36938	C. neoformans	23.08	408	8e-10
Z518_06932T0	PHI:2968	Hxs1	J9VQA5	C. neoformans	22.91	459	3e-21
Z518_08633T0	PHI:358	ILV2	AAR29084	C. neoformans	22.63	664	3e-26
Z518_07473T0	PHI:280	CCN1	AAG36938	C. neoformans	22.02	490	9e-09
Z518_02113T0	PHI:2968	Hxs1	J9VQA5	C. neoformans	22	501	2e-28
Z518_01871T0	PHI:2968	Hxs1	J9VQA5	C. neoformans	21.34	500	1e-08
Z518_10531T0	PHI:358	ILV2	AAR29084	C. neoformans	20.66	679	2e-13
